# Supplementary material for: Retrospective analysis of antimicrobial resistance associated with bovine respiratory disease
Source: Appl Environ Microbiol. 2025 Feb 7;91(3):e01909-24. doi: 10.1128/aem.01909-24 (PMC11921372; doi:10.1128/aem.01909-24)
Supplement: Supplemental tables — Tables S1 to S9. [file aem.01909-24-s0002.xlsx]

## Sheet: TableS1 - BRD genome & metadata
Table S1. List of cattle-associated bacterial genomes and metadata used in the study
BioSample	Host	Country of Origin	Year	Species	Clinical	Tissue
SAMN39264848	Capra hircus	China	2023	Bibersteinia trehalosi	Yes	Lung
SAMN02744543	Ovis canadensis	NA	NA	Bibersteinia trehalosi
SAMN10362889	Ovine	United Kingdom of Great Britain and Northern Ireland	2009	Bibersteinia trehalosi	Yes
SAMN02048828	Bos taurus	United States of America	2010	Bibersteinia trehalosi	Yes	Nasopharynx
SAMN03081509	Bos taurus	United States of America	2008	Bibersteinia trehalosi	No	environment
SAMN03081510	Bos taurus	United States of America	2010	Bibersteinia trehalosi	No	environment
SAMN03081511	Bos taurus	United States of America	2010	Bibersteinia trehalosi	No	environment
SAMN10502080	Bos taurus	United States of America	2017	Bibersteinia trehalosi	Yes	Lung
SAMN15049497	Other	Brazil	2017	Fusobacterium necrophorum
SAMN16729904	Bos taurus	Canada	2019	Fusobacterium necrophorum
SAMN16729915	Bos taurus	Canada	2019	Fusobacterium necrophorum
SAMN16729936	Bos taurus	Canada	2019	Fusobacterium necrophorum
SAMN16729940	Bos taurus	Canada	2019	Fusobacterium necrophorum
SAMN26927332	Other	Canada	2019	Fusobacterium necrophorum
SAMN26927399	Other	Canada	2019	Fusobacterium necrophorum
SAMN37948626	Other	Canada	2020	Fusobacterium necrophorum
SAMN37949595	Other	Canada	2020	Fusobacterium necrophorum
SAMN04566683	Other	Denmark	2000	Fusobacterium necrophorum
SAMN04566684	Other	Denmark	2000	Fusobacterium necrophorum
SAMN04566685	Other	Denmark	2000	Fusobacterium necrophorum
SAMN04566686	Other	Denmark	2000	Fusobacterium necrophorum
SAMN04569318	Other	Denmark	2000	Fusobacterium necrophorum
SAMN04569319	Other	Denmark	2000	Fusobacterium necrophorum
SAMN04569320	Other	Denmark	2000	Fusobacterium necrophorum
SAMN04569323	Other	Denmark	2000	Fusobacterium necrophorum
SAMN04570262	Other	Denmark	2000	Fusobacterium necrophorum
SAMN04570264	Other	Denmark	2000	Fusobacterium necrophorum
SAMN04570265	Other	Denmark	2000	Fusobacterium necrophorum
SAMN04570266	Other	Denmark	2000	Fusobacterium necrophorum
SAMN04570267	Other	Denmark	2000	Fusobacterium necrophorum
SAMN04570268	Other	Denmark	2000	Fusobacterium necrophorum
SAMN04570269	Other	Denmark	2000	Fusobacterium necrophorum
SAMN04570270	Other	Denmark	2001	Fusobacterium necrophorum
SAMN04570271	Other	Denmark	2001	Fusobacterium necrophorum
SAMN04570273	Other	Denmark	2001	Fusobacterium necrophorum
SAMN06055349	Other	Denmark	1998	Fusobacterium necrophorum
SAMN06234847	Other	Denmark	2000	Fusobacterium necrophorum
SAMEA4030745	Bos taurus	NA	1991	Fusobacterium necrophorum
SAMN00761801	Other	NA	NA	Fusobacterium necrophorum
SAMN00829140	Other	NA	NA	Fusobacterium necrophorum
SAMN02463712	Other	NA	NA	Fusobacterium necrophorum
SAMN02463865	Other	NA	NA	Fusobacterium necrophorum
SAMN02983009	Other	NA	NA	Fusobacterium necrophorum
SAMN08501105	Other	NA	NA	Fusobacterium necrophorum
SAMN10163189	Other	NA	NA	Fusobacterium necrophorum
SAMN10697414	Other	NA	NA	Fusobacterium necrophorum
SAMN12697574	Bos taurus	NA	NA	Fusobacterium necrophorum
SAMN21582175	Other	NA	NA	Fusobacterium necrophorum
SAMN27745277	Other	NA	2020	Fusobacterium necrophorum
SAMN27745361	Other	NA	2020	Fusobacterium necrophorum
SAMN07448029	Other	Spain	2016	Fusobacterium necrophorum
SAMN07448030	Other	Spain	2016	Fusobacterium necrophorum
SAMN27384968	Other	United Kingdom of Great Britain and Northern Ireland	2018	Fusobacterium necrophorum
SAMN27384969	Other	United Kingdom of Great Britain and Northern Ireland	2018	Fusobacterium necrophorum
SAMN27384970	Other	United Kingdom of Great Britain and Northern Ireland	2018	Fusobacterium necrophorum
SAMN27384971	Other	United Kingdom of Great Britain and Northern Ireland	2018	Fusobacterium necrophorum
SAMN27384972	Other	United Kingdom of Great Britain and Northern Ireland	2018	Fusobacterium necrophorum
SAMN27384973	Other	United Kingdom of Great Britain and Northern Ireland	2018	Fusobacterium necrophorum
SAMN27384974	Other	United Kingdom of Great Britain and Northern Ireland	2018	Fusobacterium necrophorum
SAMN27384975	Other	United Kingdom of Great Britain and Northern Ireland	2018	Fusobacterium necrophorum
SAMN27384976	Other	United Kingdom of Great Britain and Northern Ireland	2018	Fusobacterium necrophorum
SAMN27384977	Other	United Kingdom of Great Britain and Northern Ireland	2018	Fusobacterium necrophorum
SAMN27384978	Other	United Kingdom of Great Britain and Northern Ireland	2018	Fusobacterium necrophorum
SAMN27384979	Other	United Kingdom of Great Britain and Northern Ireland	2018	Fusobacterium necrophorum
SAMN27384980	Other	United Kingdom of Great Britain and Northern Ireland	2018	Fusobacterium necrophorum
SAMN27384981	Other	United Kingdom of Great Britain and Northern Ireland	2018	Fusobacterium necrophorum
SAMN27384982	Other	United Kingdom of Great Britain and Northern Ireland	2018	Fusobacterium necrophorum
SAMN27384983	Other	United Kingdom of Great Britain and Northern Ireland	2018	Fusobacterium necrophorum
SAMN27384984	Other	United Kingdom of Great Britain and Northern Ireland	2018	Fusobacterium necrophorum
SAMN27384985	Other	United Kingdom of Great Britain and Northern Ireland	2018	Fusobacterium necrophorum
SAMN27384986	Other	United Kingdom of Great Britain and Northern Ireland	2018	Fusobacterium necrophorum
SAMN27384987	Other	United Kingdom of Great Britain and Northern Ireland	2018	Fusobacterium necrophorum
SAMN27384988	Other	United Kingdom of Great Britain and Northern Ireland	2018	Fusobacterium necrophorum
SAMN27384989	Other	United Kingdom of Great Britain and Northern Ireland	2018	Fusobacterium necrophorum
SAMN27384990	Other	United Kingdom of Great Britain and Northern Ireland	2018	Fusobacterium necrophorum
SAMN27384991	Other	United Kingdom of Great Britain and Northern Ireland	2018	Fusobacterium necrophorum
SAMN27384992	Other	United Kingdom of Great Britain and Northern Ireland	2018	Fusobacterium necrophorum
SAMN27384993	Other	United Kingdom of Great Britain and Northern Ireland	2018	Fusobacterium necrophorum
SAMN27384994	Other	United Kingdom of Great Britain and Northern Ireland	2018	Fusobacterium necrophorum
SAMN01983953	Bos taurus	United States of America	1987	Fusobacterium necrophorum
SAMN02700144	Bos taurus	United States of America	1987	Fusobacterium necrophorum
SAMN02781279	Bos taurus	United States of America	NA	Fusobacterium necrophorum
SAMN02781280	Other	United States of America	NA	Fusobacterium necrophorum
SAMN02781281	Other	United States of America	NA	Fusobacterium necrophorum
SAMN02781282	Bos taurus	United States of America	NA	Fusobacterium necrophorum
SAMN02781283	Other	United States of America	NA	Fusobacterium necrophorum
SAMN02781284	Bos taurus	United States of America	NA	Fusobacterium necrophorum
SAMN10695580	Bos taurus	United States of America	2016	Fusobacterium necrophorum
SAMN10695581	Bos taurus	United States of America	2016	Fusobacterium necrophorum
SAMN11042644	Bos taurus	Canada	2012	Histophilus somni	Yes	Heart
SAMN11080236	Bos taurus	Canada	2013	Histophilus somni	Not Provided	Not Provided
SAMN11094176	Bos taurus	Canada	2012	Histophilus somni	Not Provided	Not Provided
SAMN11132143	Bos taurus	Canada	2012	Histophilus somni	Yes	Heart
SAMN11191546	Bos taurus	Canada	2012	Histophilus somni	Yes	Heart
SAMN11264820	Bos taurus	Canada	1983	Histophilus somni	Yes	Heart
SAMN11360228	Bos taurus	Canada	2012	Histophilus somni	Not Provided	Lung
SAMN11360446	Bos taurus	Canada	2012	Histophilus somni	Yes	Heart
SAMN11360900	Bos taurus	Canada	1983	Histophilus somni	Not Provided	Lung
SAMN11360902	Bos taurus	Canada	1983	Histophilus somni	Not Provided	Lung
SAMN11360904	Bos taurus	Canada	1983	Histophilus somni	Not Provided	Lung
SAMN11372139	Bos taurus	Canada	1983	Histophilus somni	Not Provided	Lung
SAMN11475348	Bos taurus	Canada	2012	Histophilus somni	Yes	Heart
SAMN12591019	Bos taurus	Canada	2012	Histophilus somni	Yes	Heart
SAMN12591030	Bos taurus	Canada	2015	Histophilus somni	Yes	Heart
SAMN12591031	Bos taurus	Canada	2012	Histophilus somni	Yes	Heart
SAMN12591032	Bos taurus	Canada	1985	Histophilus somni	Yes	Heart
SAMN12591033	Bos taurus	Canada	1985	Histophilus somni	Yes	Heart
SAMN12591035	Bos taurus	Canada	2012	Histophilus somni	Yes	Heart
SAMN12591036	Bos taurus	Canada	2013	Histophilus somni	Yes	Heart
SAMN12591041	Bos taurus	Canada	1985	Histophilus somni	Yes	Heart
SAMN12591046	Bos taurus	Canada	1984	Histophilus somni	Yes	Heart
SAMN12591047	Bos taurus	Canada	1983	Histophilus somni	Yes	Heart
SAMN12591049	Bos taurus	Canada	1984	Histophilus somni	Yes	Heart
SAMN12591050	Bos taurus	Canada	2012	Histophilus somni	Yes	Heart
SAMN17118557	Bos taurus	Canada	2015	Histophilus somni	Not Provided	Not Provided
SAMN17120503	Bos taurus	Canada	2015	Histophilus somni	Not Provided	Not Provided
SAMN17120504	Bos taurus	Canada	2015	Histophilus somni	Not Provided	Not Provided
SAMN17120506	Bos taurus	Canada	2015	Histophilus somni	Not Provided	Not Provided
SAMN17120525	Bos taurus	Canada	2015	Histophilus somni	Not Provided	Not Provided
SAMN17120536	Bos taurus	Canada	2015	Histophilus somni	Not Provided	Not Provided
SAMN17120543	Bos taurus	Canada	2015	Histophilus somni	Not Provided	Not Provided
SAMN17120544	Bos taurus	Canada	2015	Histophilus somni	Not Provided	Not Provided
SAMN17120632	Bos taurus	Canada	2015	Histophilus somni	Not Provided	Not Provided
SAMN17120634	Bos taurus	Canada	2015	Histophilus somni	Not Provided	Not Provided
SAMN17120635	Bos taurus	Canada	2015	Histophilus somni	Not Provided	Not Provided
SAMN19654355	Bos taurus	Canada	2018	Histophilus somni	Not Provided	Seminal fluid
SAMN19654356	Bos taurus	Canada	2018	Histophilus somni	Not Provided	Not Provided
SAMN02598524	Bos taurus	NA	1984	Histophilus somni	Yes
SAMN14908523	NA	NA	NA	Histophilus somni
SAMN19654354	Bos taurus	Russia	2018	Histophilus somni	Not Provided	Vaginal smear
SAMN19654357	Sus scrofa domesticus	Russia	2018	Histophilus somni
SAMN04366493	Bos taurus	United States of America	2012	Histophilus somni	Not Provided	Nasopharynx
SAMN04366560	Bos taurus	United States of America	2011	Histophilus somni	Not Provided	Nasopharynx
SAMN04366561	Bos taurus	United States of America	2011	Histophilus somni	Not Provided	Nasopharynx
SAMN04366562	Bos taurus	United States of America	2011	Histophilus somni	Not Provided	Nasopharynx
SAMN04366566	Bos taurus	United States of America	2011	Histophilus somni	Not Provided	Nasopharynx
SAMN04366573	Bos taurus	United States of America	2011	Histophilus somni	Not Provided	Nasopharynx
SAMN04366576	Bos taurus	United States of America	2011	Histophilus somni	Not Provided	Nasopharynx
SAMN04366577	Bos taurus	United States of America	2011	Histophilus somni	Not Provided	Nasopharynx
SAMN04366578	Bos taurus	United States of America	2011	Histophilus somni	Not Provided	Nasopharynx
SAMN04366579	Bos taurus	United States of America	2011	Histophilus somni	Not Provided	Nasopharynx
SAMN04366580	Bos taurus	United States of America	2011	Histophilus somni	Not Provided	Nasopharynx
SAMN04366581	Bos taurus	United States of America	2011	Histophilus somni	Not Provided	Nasopharynx
SAMN04366582	Bos taurus	United States of America	2011	Histophilus somni	Not Provided	Nasopharynx
SAMN04366583	Bos taurus	United States of America	2011	Histophilus somni	Not Provided	Nasopharynx
SAMN04366584	Bos taurus	United States of America	2011	Histophilus somni	Not Provided	Nasopharynx
SAMN04366585	Bos taurus	United States of America	2011	Histophilus somni	Not Provided	Nasopharynx
SAMN06141917	Bos taurus	United States of America	2013	Histophilus somni	Yes	Lung
SAMN06141918	Bos taurus	United States of America	2013	Histophilus somni	Yes	Lung
SAMN06141919	Bos taurus	United States of America	2013	Histophilus somni	Yes	Lung
SAMN06141920	Bos taurus	United States of America	2013	Histophilus somni	Yes	Lung
SAMN06141921	Bos taurus	United States of America	2013	Histophilus somni	Yes	Lung
SAMN06141922	Bos taurus	United States of America	2013	Histophilus somni	Yes	Lung
SAMN06141923	Bos taurus	United States of America	2013	Histophilus somni	Yes	Lung
SAMN19654358	Bos taurus	United States of America	NA	Histophilus somni	Not Provided	Not Provided
SAMN30469422	Bos taurus	Argentina	NA	Mannheimia haemolytica	Yes
SAMN24817936	Bos taurus	Belgium	2020	Mannheimia haemolytica	Not Provided	Not provided
SAMN02393733	Bos taurus	Canada	2007	Mannheimia haemolytica	Not Provided	Nasopharynx
SAMN03840565	Bos taurus	Canada	2012	Mannheimia haemolytica	Not Provided	Lung
SAMN03840568	Bos taurus	Canada	2009	Mannheimia haemolytica	Not Provided	Nasopharynx
SAMN03840631	Bos taurus	Canada	2012	Mannheimia haemolytica	Not Provided	Nasopharynx
SAMN03840635	Bos taurus	Canada	2011	Mannheimia haemolytica	Not Provided	Nasopharynx
SAMN03840636	Bos taurus	Canada	2009	Mannheimia haemolytica	Not Provided	Nasopharynx
SAMN05325289	Bos taurus	Canada	2003	Mannheimia haemolytica	Not Provided	Lung
SAMN05325290	Bos taurus	Canada	2003	Mannheimia haemolytica	Not Provided	Lung
SAMN05325294	Bos taurus	Canada	2003	Mannheimia haemolytica	Not Provided	Lung
SAMN05325394	Bos taurus	Canada	2007	Mannheimia haemolytica	Not Provided	Lung
SAMN05325395	Bos taurus	Canada	2007	Mannheimia haemolytica	Not Provided	Lung
SAMN05325396	Bos taurus	Canada	2007	Mannheimia haemolytica	Not Provided	Lung
SAMN05325398	Bos taurus	Canada	2007	Mannheimia haemolytica	Not Provided	Lung
SAMN05325413	Bos taurus	Canada	2007	Mannheimia haemolytica	Not Provided	Lung
SAMN05325415	Bos taurus	Canada	2007	Mannheimia haemolytica	Not Provided	Lung
SAMN05325435	Bos taurus	Canada	2008	Mannheimia haemolytica	Not Provided	Lung
SAMN05325436	Bos taurus	Canada	2008	Mannheimia haemolytica	Not Provided	Lung
SAMN05325449	Bos taurus	Canada	2008	Mannheimia haemolytica	Not Provided	Lung
SAMN05325450	Bos taurus	Canada	2008	Mannheimia haemolytica	Not Provided	Lung
SAMN05325460	Bos taurus	Canada	2009	Mannheimia haemolytica	Not Provided	Lung
SAMN05325473	Bos taurus	Canada	2009	Mannheimia haemolytica	Not Provided	Lung
SAMN05325493	Bos taurus	Canada	2009	Mannheimia haemolytica	Not Provided	Lung
SAMN05325501	Bos taurus	Canada	2010	Mannheimia haemolytica	Not Provided	Lung
SAMN05325505	Bos taurus	Canada	2010	Mannheimia haemolytica	Not Provided	Lung
SAMN05325506	Bos taurus	Canada	2010	Mannheimia haemolytica	Not Provided	Lung
SAMN05325528	Bos taurus	Canada	2010	Mannheimia haemolytica	Not Provided	Lung
SAMN05325543	Bos taurus	Canada	2011	Mannheimia haemolytica	Not Provided	Lung
SAMN05325555	Bos taurus	Canada	2011	Mannheimia haemolytica	Not Provided	Lung
SAMN05325574	Bos taurus	Canada	2011	Mannheimia haemolytica	Not Provided	Lung
SAMN05325575	Bos taurus	Canada	2011	Mannheimia haemolytica	Not Provided	Lung
SAMN05717118	Bos taurus	Canada	2007	Mannheimia haemolytica	Not Provided
SAMN05717119	Bos taurus	Canada	2009	Mannheimia haemolytica	Not Provided
SAMN05717123	Bos taurus	Canada	2008	Mannheimia haemolytica	Not Provided
SAMN05717140	Bos taurus	Canada	2009	Mannheimia haemolytica	Not Provided
SAMN15535268	Bos taurus	Canada	2017	Mannheimia haemolytica	Yes	Nasopharynx
SAMN15535269	Bos taurus	Canada	2017	Mannheimia haemolytica	Yes	Nasopharynx
SAMN15535270	Bos taurus	Canada	2017	Mannheimia haemolytica	Yes	Nasopharynx
SAMN15535271	Bos taurus	Canada	2017	Mannheimia haemolytica	Yes	Nasopharynx
SAMN15535272	Bos taurus	Canada	2017	Mannheimia haemolytica	Yes	Nasopharynx
SAMN15535273	Bos taurus	Canada	2017	Mannheimia haemolytica	Yes	Nasopharynx
SAMN15535274	Bos taurus	Canada	2017	Mannheimia haemolytica	Yes	Nasopharynx
SAMN15535275	Bos taurus	Canada	2017	Mannheimia haemolytica	Yes	Nasopharynx
SAMN15535276	Bos taurus	Canada	2017	Mannheimia haemolytica	Yes	Nasopharynx
SAMN40460715	Bos taurus	Canada	2021	Mannheimia haemolytica	Not Provided	Not provided
SAMN40460719	Bos taurus	Canada	2021	Mannheimia haemolytica	Not Provided	Not provided
SAMN40460723	Bos taurus	Canada	2021	Mannheimia haemolytica	Not Provided	Not provided
SAMN40460726	Bos taurus	Canada	2021	Mannheimia haemolytica	Not Provided	Not provided
SAMN40460730	Bos taurus	Canada	2021	Mannheimia haemolytica	Not Provided	Not provided
SAMN40460731	Bos taurus	Canada	2021	Mannheimia haemolytica	Not Provided	Not provided
SAMN40460738	Bos taurus	Canada	2021	Mannheimia haemolytica	Not Provided	Not provided
SAMN40460739	Bos taurus	Canada	2021	Mannheimia haemolytica	Not Provided	Not provided
SAMN40460744	Bos taurus	Canada	2021	Mannheimia haemolytica	Not Provided	Not provided
SAMN40460746	Bos taurus	Canada	2021	Mannheimia haemolytica	Not Provided	Not provided
SAMN40460747	Bos taurus	Canada	2021	Mannheimia haemolytica	Not Provided	Not provided
SAMN40460749	Bos taurus	Canada	2021	Mannheimia haemolytica	Not Provided	Not provided
SAMN40460750	Bos taurus	Canada	2020	Mannheimia haemolytica	Not Provided	Not provided
SAMN40460752	Bos taurus	Canada	2020	Mannheimia haemolytica	Not Provided	Not provided
SAMN40460755	Bos taurus	Canada	2021	Mannheimia haemolytica	Not Provided	Not provided
SAMN40460756	Bos taurus	Canada	2021	Mannheimia haemolytica	Not Provided	Not provided
SAMN40460760	Bos taurus	Canada	2021	Mannheimia haemolytica	Not Provided	Not provided
SAMN40460766	Bos taurus	Canada	2020	Mannheimia haemolytica	Not Provided	Not provided
SAMN40460767	Bos taurus	Canada	2021	Mannheimia haemolytica	Not Provided	Not provided
SAMN40460768	Bos taurus	Canada	2021	Mannheimia haemolytica	Not Provided	Not provided
SAMN40460769	Bos taurus	Canada	2021	Mannheimia haemolytica	Not Provided	Not provided
SAMN40460770	Bos taurus	Canada	2021	Mannheimia haemolytica	Not Provided	Not provided
SAMN40460771	Bos taurus	Canada	2021	Mannheimia haemolytica	Not Provided	Not provided
SAMN40460772	Bos taurus	Canada	2021	Mannheimia haemolytica	Not Provided	Not provided
SAMN40460773	Bos taurus	Canada	2021	Mannheimia haemolytica	Not Provided	Not provided
SAMN40460774	Bos taurus	Canada	2021	Mannheimia haemolytica	Not Provided	Not provided
SAMN40460776	Bos taurus	Canada	2021	Mannheimia haemolytica	Not Provided	Not provided
SAMN40460777	Bos taurus	Canada	2021	Mannheimia haemolytica	Not Provided	Not provided
SAMN40460779	Bos taurus	Canada	2021	Mannheimia haemolytica	Not Provided	Not provided
SAMN40460780	Bos taurus	Canada	2021	Mannheimia haemolytica	Not Provided	Not provided
SAMN40460781	Bos taurus	Canada	2021	Mannheimia haemolytica	Not Provided	Not provided
SAMN40460783	Bos taurus	Canada	2021	Mannheimia haemolytica	Not Provided	Not provided
SAMN40460786	Bos taurus	Canada	2021	Mannheimia haemolytica	Not Provided	Not provided
SAMN40460787	Bos taurus	Canada	2021	Mannheimia haemolytica	Not Provided	Not provided
SAMN40460788	Bos taurus	Canada	2021	Mannheimia haemolytica	Not Provided	Not provided
SAMN40460789	Bos taurus	Canada	2021	Mannheimia haemolytica	Not Provided	Not provided
SAMN40460793	Bos taurus	Canada	2021	Mannheimia haemolytica	Not Provided	Not provided
SAMN40460794	Bos taurus	Canada	2021	Mannheimia haemolytica	Not Provided	Not provided
SAMN40460795	Bos taurus	Canada	2021	Mannheimia haemolytica	Not Provided	Not provided
SAMN40460796	Bos taurus	Canada	2021	Mannheimia haemolytica	Not Provided	Not provided
SAMN40460797	Bos taurus	Canada	2021	Mannheimia haemolytica	Not Provided	Not provided
SAMN40460803	Bos taurus	Canada	2021	Mannheimia haemolytica	Not Provided	Not provided
SAMN13840651	Capra aegagrus hircus	China	2019	Mannheimia haemolytica	Not Provided	Lung
SAMN22127096	Ovis aries	China	2017	Mannheimia haemolytica	Not Provided	Lung
SAMN24817973	Bos taurus	Estonia	2020	Mannheimia haemolytica	Not Provided	Not provided
SAMN03840490	Bos taurus	France	2007	Mannheimia haemolytica	Not Provided	Trachea
SAMN03840561	Bos taurus	France	2007	Mannheimia haemolytica	Not Provided	Lung
SAMN22599413	Bos taurus	Germany	2019	Mannheimia haemolytica	Yes	Lung
SAMN24817915	Bos taurus	Germany	2018	Mannheimia haemolytica	Not Provided	Not provided
SAMN24817916	Bos taurus	Germany	2019	Mannheimia haemolytica	Not Provided	Not provided
SAMN24817917	Bos taurus	Germany	2019	Mannheimia haemolytica	Not Provided	Not provided
SAMN24817918	Bos taurus	Germany	2018	Mannheimia haemolytica	Not Provided	Not provided
SAMN24817919	Bos taurus	Germany	2018	Mannheimia haemolytica	Not Provided	Not provided
SAMN24817920	Bos taurus	Germany	2020	Mannheimia haemolytica	Not Provided	Not provided
SAMN24817925	Bos taurus	Germany	2018	Mannheimia haemolytica	Not Provided	Not provided
SAMN24817926	Bos taurus	Germany	2018	Mannheimia haemolytica	Not Provided	Not provided
SAMN24817927	Bos taurus	Germany	2020	Mannheimia haemolytica	Not Provided	Not provided
SAMN24817933	Bos taurus	Germany	2019	Mannheimia haemolytica	Not Provided	Not provided
SAMN24817934	Bos taurus	Germany	2019	Mannheimia haemolytica	Not Provided	Not provided
SAMN24817941	Bos taurus	Germany	2019	Mannheimia haemolytica	Not Provided	Not provided
SAMN24817942	Bos taurus	Germany	2019	Mannheimia haemolytica	Not Provided	Not provided
SAMN24817943	Bos taurus	Germany	2019	Mannheimia haemolytica	Not Provided	Not provided
SAMN24817944	Bos taurus	Germany	2020	Mannheimia haemolytica	Not Provided	Not provided
SAMN24817947	Bos taurus	Germany	2019	Mannheimia haemolytica	Not Provided	Not provided
SAMN24817950	Bos taurus	Germany	2019	Mannheimia haemolytica	Not Provided	Not provided
SAMN24817955	Bos taurus	Germany	2019	Mannheimia haemolytica	Not Provided	Not provided
SAMN24817962	Bos taurus	Germany	2019	Mannheimia haemolytica	Not Provided	Not provided
SAMN24817963	Bos taurus	Germany	2019	Mannheimia haemolytica	Not Provided	Not provided
SAMN24817966	Bos taurus	Germany	2019	Mannheimia haemolytica	Not Provided	Not provided
SAMN24817967	Bos taurus	Germany	2019	Mannheimia haemolytica	Not Provided	Not provided
SAMN24817969	Bos taurus	Germany	2020	Mannheimia haemolytica	Not Provided	Not provided
SAMN24817978	Bos taurus	Germany	2020	Mannheimia haemolytica	Not Provided	Not provided
SAMN24817979	Bos taurus	Germany	2020	Mannheimia haemolytica	Not Provided	Not provided
SAMN24817981	Bos taurus	Germany	2020	Mannheimia haemolytica	Not Provided	Not provided
SAMN24817984	Bos taurus	Germany	2020	Mannheimia haemolytica	Not Provided	Not provided
SAMN24817985	Bos taurus	Germany	2020	Mannheimia haemolytica	Not Provided	Not provided
SAMN24817987	Bos taurus	Germany	2020	Mannheimia haemolytica	Not Provided	Not provided
SAMN24817990	Bos taurus	Germany	2020	Mannheimia haemolytica	Not Provided	Not provided
SAMN24818010	Bos taurus	Germany	2020	Mannheimia haemolytica	Not Provided	Not provided
SAMN34340262	Bos taurus	Germany	2019	Mannheimia haemolytica	Not Provided
SAMN35798079	Bos taurus	Germany	2009	Mannheimia haemolytica	Not Provided
SAMN35798080	Bos taurus	Germany	2012	Mannheimia haemolytica	Not Provided
SAMN35798081	Bos taurus	Germany	2013	Mannheimia haemolytica	Not Provided
SAMN35798082	Bos taurus	Germany	2013	Mannheimia haemolytica	Not Provided
SAMN35798083	Bos taurus	Germany	2014	Mannheimia haemolytica	Not Provided
SAMN35798084	Bos taurus	Germany	2017	Mannheimia haemolytica	Not Provided
SAMN35798085	Bos taurus	Germany	2017	Mannheimia haemolytica	Not Provided
SAMN35798086	Bos taurus	Germany	2017	Mannheimia haemolytica	Not Provided
SAMN35798087	Bos taurus	Germany	2018	Mannheimia haemolytica	Not Provided
SAMN35798088	Bos taurus	Germany	2018	Mannheimia haemolytica	Not Provided
SAMN35798089	Bos taurus	Germany	2018	Mannheimia haemolytica	Not Provided
SAMN35798090	Bos taurus	Germany	2019	Mannheimia haemolytica	Not Provided
SAMN35798091	Bos taurus	Germany	2019	Mannheimia haemolytica	Not Provided
SAMN35798092	Bos taurus	Germany	2019	Mannheimia haemolytica	Not Provided
SAMN35798093	Bos taurus	Germany	2019	Mannheimia haemolytica	Not Provided
SAMN35798094	Bos taurus	Germany	2019	Mannheimia haemolytica	Not Provided
SAMN35798095	Bos taurus	Germany	2020	Mannheimia haemolytica	Not Provided
SAMN35798096	Bos taurus	Germany	2020	Mannheimia haemolytica	Not Provided
SAMN05717708	Ovis aries	India	2016	Mannheimia haemolytica	Not Provided
SAMN24818005	Bos taurus	Ireland	2020	Mannheimia haemolytica	Not Provided	Not provided
SAMN18040615	Ovis aries	Morocco	2019	Mannheimia haemolytica	Yes	Lung
SAMEA104338364	Ovis aries	NA	1960	Mannheimia haemolytica	Not Provided	Not provided
SAMEA2822170	Ovis aries	NA	NA	Mannheimia haemolytica	Not Provided	Not provided
SAMEA3368265	Ovis aries	NA	NA	Mannheimia haemolytica	Not Provided	Not provided
SAMEA3881067	NA	NA	NA	Mannheimia haemolytica	Not Provided	Not provided
SAMEA80453668	NA	NA	NA	Mannheimia haemolytica	Not Provided	Not provided
SAMN02436661	Bos taurus	NA	2009	Mannheimia haemolytica	Yes	Not provided
SAMN02436663	Ovis aries	NA	2009	Mannheimia haemolytica	Yes	Not provided
SAMN02469325	NA	NA	NA	Mannheimia haemolytica	Not Provided	Not provided
SAMN02603277	NA	NA	NA	Mannheimia haemolytica	Not Provided	Not provided
SAMN03435924	Bos taurus	NA	NA	Mannheimia haemolytica	Not Provided	Not provided
SAMN03435925	Bos taurus	NA	NA	Mannheimia haemolytica	Not Provided	Not provided
SAMN05326540	Bos taurus	NA	NA	Mannheimia haemolytica	Not Provided
SAMN05326541	Bos taurus	NA	NA	Mannheimia haemolytica	Not Provided
SAMN05326542	Bos taurus	NA	NA	Mannheimia haemolytica	Not Provided
SAMN08512412	Bos taurus	NA	2006	Mannheimia haemolytica	Not Provided	Nasopharynx
SAMN08512413	Bos taurus	NA	2010	Mannheimia haemolytica	Not Provided
SAMN08512414	Bos taurus	NA	2010	Mannheimia haemolytica	Not Provided
SAMN28102257	Ovis aries	NA	NA	Mannheimia haemolytica	Not Provided
SAMN28102258	Ovis aries	NA	NA	Mannheimia haemolytica	Not Provided
SAMN28102259	Bos taurus	NA	1960	Mannheimia haemolytica	Yes
SAMN28102260	NA	NA	NA	Mannheimia haemolytica	Yes
SAMN28102261	Ovis aries	NA	NA	Mannheimia haemolytica	Yes
SAMN28102262	Ovis aries	NA	NA	Mannheimia haemolytica	Not Provided
SAMN24817921	Bos taurus	Netherlands	2018	Mannheimia haemolytica	Not Provided	Not provided
SAMN24817922	Bos taurus	Netherlands	2018	Mannheimia haemolytica	Not Provided	Not provided
SAMN24817923	Bos taurus	Netherlands	2019	Mannheimia haemolytica	Not Provided	Not provided
SAMN24817924	Bos taurus	Netherlands	2018	Mannheimia haemolytica	Not Provided	Not provided
SAMN24817928	Bos taurus	Netherlands	2019	Mannheimia haemolytica	Not Provided	Not provided
SAMN24817929	Bos taurus	Netherlands	2019	Mannheimia haemolytica	Not Provided	Not provided
SAMN24817930	Bos taurus	Netherlands	2019	Mannheimia haemolytica	Not Provided	Not provided
SAMN24817931	Bos taurus	Netherlands	2019	Mannheimia haemolytica	Not Provided	Not provided
SAMN24817932	Bos taurus	Netherlands	2019	Mannheimia haemolytica	Not Provided	Not provided
SAMN24817935	Bos taurus	Netherlands	2019	Mannheimia haemolytica	Not Provided	Not provided
SAMN24817937	Bos taurus	Netherlands	2019	Mannheimia haemolytica	Not Provided	Not provided
SAMN24817938	Bos taurus	Netherlands	2019	Mannheimia haemolytica	Not Provided	Not provided
SAMN24817939	Bos taurus	Netherlands	2019	Mannheimia haemolytica	Not Provided	Not provided
SAMN24817940	Bos taurus	Netherlands	2019	Mannheimia haemolytica	Not Provided	Not provided
SAMN24817945	Bos taurus	Netherlands	2019	Mannheimia haemolytica	Not Provided	Not provided
SAMN24817946	Bos taurus	Netherlands	2019	Mannheimia haemolytica	Not Provided	Not provided
SAMN24817948	Bos taurus	Netherlands	2019	Mannheimia haemolytica	Not Provided	Not provided
SAMN24817949	Bos taurus	Netherlands	2019	Mannheimia haemolytica	Not Provided	Not provided
SAMN24817951	Bos taurus	Netherlands	2019	Mannheimia haemolytica	Not Provided	Not provided
SAMN24817952	Bos taurus	Netherlands	2019	Mannheimia haemolytica	Not Provided	Not provided
SAMN24817953	Bos taurus	Netherlands	2019	Mannheimia haemolytica	Not Provided	Not provided
SAMN24817954	Bos taurus	Netherlands	2019	Mannheimia haemolytica	Not Provided	Not provided
SAMN24817956	Bos taurus	Netherlands	2019	Mannheimia haemolytica	Not Provided	Not provided
SAMN24817957	Bos taurus	Netherlands	2019	Mannheimia haemolytica	Not Provided	Not provided
SAMN24817958	Bos taurus	Netherlands	2019	Mannheimia haemolytica	Not Provided	Not provided
SAMN24817959	Bos taurus	Netherlands	2019	Mannheimia haemolytica	Not Provided	Not provided
SAMN24817960	Bos taurus	Netherlands	2019	Mannheimia haemolytica	Not Provided	Not provided
SAMN24817961	Bos taurus	Netherlands	2019	Mannheimia haemolytica	Not Provided	Not provided
SAMN24817964	Bos taurus	Netherlands	2019	Mannheimia haemolytica	Not Provided	Not provided
SAMN24817965	Bos taurus	Netherlands	2019	Mannheimia haemolytica	Not Provided	Not provided
SAMN24817968	Bos taurus	Netherlands	2020	Mannheimia haemolytica	Not Provided	Not provided
SAMN24817970	Bos taurus	Netherlands	2020	Mannheimia haemolytica	Not Provided	Not provided
SAMN24817971	Bos taurus	Netherlands	2020	Mannheimia haemolytica	Not Provided	Not provided
SAMN24817972	Bos taurus	Netherlands	2020	Mannheimia haemolytica	Not Provided	Not provided
SAMN24817974	Bos taurus	Netherlands	2020	Mannheimia haemolytica	Not Provided	Not provided
SAMN24817975	Bos taurus	Netherlands	2020	Mannheimia haemolytica	Not Provided	Not provided
SAMN24817976	Bos taurus	Netherlands	2020	Mannheimia haemolytica	Not Provided	Not provided
SAMN24817977	Bos taurus	Netherlands	2020	Mannheimia haemolytica	Not Provided	Not provided
SAMN24817980	Bos taurus	Netherlands	2020	Mannheimia haemolytica	Not Provided	Not provided
SAMN24817982	Bos taurus	Netherlands	2020	Mannheimia haemolytica	Not Provided	Not provided
SAMN24817983	Bos taurus	Netherlands	2020	Mannheimia haemolytica	Not Provided	Not provided
SAMN24817986	Bos taurus	Netherlands	2020	Mannheimia haemolytica	Not Provided	Not provided
SAMN24817988	Bos taurus	Netherlands	2020	Mannheimia haemolytica	Not Provided	Not provided
SAMN24817989	Bos taurus	Netherlands	2020	Mannheimia haemolytica	Not Provided	Not provided
SAMN24817991	Bos taurus	Netherlands	2020	Mannheimia haemolytica	Not Provided	Not provided
SAMN24817992	Bos taurus	Netherlands	2020	Mannheimia haemolytica	Not Provided	Not provided
SAMN24817993	Bos taurus	Netherlands	2020	Mannheimia haemolytica	Not Provided	Not provided
SAMN24817994	Bos taurus	Netherlands	2020	Mannheimia haemolytica	Not Provided	Not provided
SAMN24817995	Bos taurus	Netherlands	2020	Mannheimia haemolytica	Not Provided	Not provided
SAMN24817996	Bos taurus	Netherlands	2020	Mannheimia haemolytica	Not Provided	Not provided
SAMN24817997	Bos taurus	Netherlands	2020	Mannheimia haemolytica	Not Provided	Not provided
SAMN24817998	Bos taurus	Netherlands	2020	Mannheimia haemolytica	Not Provided	Not provided
SAMN24817999	Bos taurus	Netherlands	2020	Mannheimia haemolytica	Not Provided	Not provided
SAMN24818000	Bos taurus	Netherlands	2020	Mannheimia haemolytica	Not Provided	Not provided
SAMN24818001	Bos taurus	Netherlands	2020	Mannheimia haemolytica	Not Provided	Not provided
SAMN24818002	Bos taurus	Netherlands	2020	Mannheimia haemolytica	Not Provided	Not provided
SAMN24818003	Bos taurus	Netherlands	2020	Mannheimia haemolytica	Not Provided	Not provided
SAMN24818004	Bos taurus	Netherlands	2020	Mannheimia haemolytica	Not Provided	Not provided
SAMN24818006	Bos taurus	Netherlands	2020	Mannheimia haemolytica	Not Provided	Not provided
SAMN24818007	Bos taurus	Netherlands	2020	Mannheimia haemolytica	Not Provided	Not provided
SAMN24818008	Bos taurus	Netherlands	2020	Mannheimia haemolytica	Not Provided	Not provided
SAMN24818009	Bos taurus	Netherlands	2020	Mannheimia haemolytica	Not Provided	Not provided
SAMN16521136	Bos taurus	Russia	2019	Mannheimia haemolytica	Not Provided	Lung
SAMN39137937	Bos taurus	Russia	2021	Mannheimia haemolytica	Yes	Lung
SAMN39137945	Bos taurus	Russia	2021	Mannheimia haemolytica	Yes	Lung
SAMN02866377	Ovis aries	South Africa	1965	Mannheimia haemolytica	Not Provided	Lung
SAMEA104167175	Ovis aries	United Kingdom of Great Britain and Northern Ireland	1968	Mannheimia haemolytica	Not Provided	Nasopharynx
SAMN02048829	Bos taurus	United States of America	1991	Mannheimia haemolytica	Not Provided	Not Provided
SAMN02048830	Bos taurus	United States of America	2008	Mannheimia haemolytica	Not Provided	Not Provided
SAMN02056285	Bos taurus	United States of America	1983	Mannheimia haemolytica	Yes	Lung
SAMN02056363	Bos taurus	United States of America	1984	Mannheimia haemolytica	Yes	Lung
SAMN02056364	Bos taurus	United States of America	1984	Mannheimia haemolytica	Yes	Lung
SAMN02116545	Bos taurus	United States of America	1984	Mannheimia haemolytica	Yes	Lung
SAMN02116555	Bos taurus	United States of America	1982	Mannheimia haemolytica	Yes	Lung
SAMN02116556	Bos taurus	United States of America	1982	Mannheimia haemolytica	Yes	Lung
SAMN02116557	Sus scrofa domesticus	United States of America	2000	Mannheimia haemolytica	Yes	Lung
SAMN02116558	Bos taurus	United States of America	2012	Mannheimia haemolytica	Yes	Brain
SAMN02262084	Bos taurus	United States of America	2012	Mannheimia haemolytica	No	Nasopharynx
SAMN03275447	Bos taurus	United States of America	2008	Mannheimia haemolytica	Not Provided	Not provided
SAMN03840562	Bos taurus	United States of America	2012	Mannheimia haemolytica	Not Provided	Lung
SAMN03840563	Bos taurus	United States of America	2012	Mannheimia haemolytica	Not Provided	Lung
SAMN03840564	Bos taurus	United States of America	2012	Mannheimia haemolytica	Not Provided	Lung
SAMN04366494	Bos taurus	United States of America	2011	Mannheimia haemolytica	Not Provided	Nasopharynx
SAMN04366499	Bos taurus	United States of America	2011	Mannheimia haemolytica	Not Provided	Nasopharynx
SAMN04366501	Bos taurus	United States of America	2011	Mannheimia haemolytica	Not Provided	Nasopharynx
SAMN04366506	Bos taurus	United States of America	2011	Mannheimia haemolytica	Not Provided	Nasopharynx
SAMN04366509	Bos taurus	United States of America	2011	Mannheimia haemolytica	Not Provided	Nasopharynx
SAMN04366510	Bos taurus	United States of America	2011	Mannheimia haemolytica	Not Provided	Nasopharynx
SAMN04366521	Bos taurus	United States of America	2011	Mannheimia haemolytica	Not Provided	Nasopharynx
SAMN04366523	Bos taurus	United States of America	2011	Mannheimia haemolytica	Not Provided	Nasopharynx
SAMN04366528	Bos taurus	United States of America	2011	Mannheimia haemolytica	Not Provided	Nasopharynx
SAMN04366531	Bos taurus	United States of America	2011	Mannheimia haemolytica	Not Provided	Nasopharynx
SAMN04366532	Bos taurus	United States of America	2011	Mannheimia haemolytica	Not Provided	Nasopharynx
SAMN04366534	Bos taurus	United States of America	2011	Mannheimia haemolytica	Not Provided	Nasopharynx
SAMN04366537	Bos taurus	United States of America	2011	Mannheimia haemolytica	Not Provided	Nasopharynx
SAMN04366539	Bos taurus	United States of America	2011	Mannheimia haemolytica	Not Provided	Nasopharynx
SAMN04366542	Bos taurus	United States of America	2011	Mannheimia haemolytica	Not Provided	Nasopharynx
SAMN04366543	Bos taurus	United States of America	2011	Mannheimia haemolytica	Not Provided	Nasopharynx
SAMN04366545	Bos taurus	United States of America	2011	Mannheimia haemolytica	Not Provided	Nasopharynx
SAMN04366547	Bos taurus	United States of America	2011	Mannheimia haemolytica	Not Provided	Nasopharynx
SAMN04366551	Bos taurus	United States of America	2011	Mannheimia haemolytica	Not Provided	Nasopharynx
SAMN04366554	Bos taurus	United States of America	2011	Mannheimia haemolytica	Not Provided	Nasopharynx
SAMN04366556	Bos taurus	United States of America	2011	Mannheimia haemolytica	Not Provided	Nasopharynx
SAMN04366558	Bos taurus	United States of America	2011	Mannheimia haemolytica	Not Provided	Nasopharynx
SAMN04366563	Bos taurus	United States of America	2011	Mannheimia haemolytica	Not Provided	Nasopharynx
SAMN04366564	Bos taurus	United States of America	2011	Mannheimia haemolytica	Not Provided	Nasopharynx
SAMN04366565	Bos taurus	United States of America	2011	Mannheimia haemolytica	Not Provided	Nasopharynx
SAMN04366570	Bos taurus	United States of America	2011	Mannheimia haemolytica	Not Provided	Nasopharynx
SAMN04366571	Bos taurus	United States of America	2011	Mannheimia haemolytica	Not Provided	Nasopharynx
SAMN04366574	Bos taurus	United States of America	2011	Mannheimia haemolytica	Not Provided	Nasopharynx
SAMN04366590	Bos taurus	United States of America	2014	Mannheimia haemolytica	Not Provided	Nasopharynx
SAMN05325259	Bos taurus	United States of America	2002	Mannheimia haemolytica	Not Provided	Lung
SAMN05325260	Bos taurus	United States of America	2002	Mannheimia haemolytica	Not Provided	Lung
SAMN05325261	Bos taurus	United States of America	2002	Mannheimia haemolytica	Not Provided	Lung
SAMN05325263	Bos taurus	United States of America	2002	Mannheimia haemolytica	Not Provided	Lung
SAMN05325264	Bos taurus	United States of America	2002	Mannheimia haemolytica	Not Provided	Lung
SAMN05325265	Bos taurus	United States of America	2002	Mannheimia haemolytica	Not Provided	Lung
SAMN05325266	Bos taurus	United States of America	2002	Mannheimia haemolytica	Not Provided	Lung
SAMN05325267	Bos taurus	United States of America	2002	Mannheimia haemolytica	Not Provided	Lung
SAMN05325268	Bos taurus	United States of America	2002	Mannheimia haemolytica	Not Provided	Lung
SAMN05325269	Bos taurus	United States of America	2002	Mannheimia haemolytica	Not Provided	Lung
SAMN05325270	Bos taurus	United States of America	2002	Mannheimia haemolytica	Not Provided	Lung
SAMN05325271	Bos taurus	United States of America	2002	Mannheimia haemolytica	Not Provided	Lung
SAMN05325272	Bos taurus	United States of America	2003	Mannheimia haemolytica	Not Provided	Lung
SAMN05325273	Bos taurus	United States of America	2003	Mannheimia haemolytica	Not Provided	Lung
SAMN05325274	Bos taurus	United States of America	2003	Mannheimia haemolytica	Not Provided	Lung
SAMN05325275	Bos taurus	United States of America	2003	Mannheimia haemolytica	Not Provided	Lung
SAMN05325276	Bos taurus	United States of America	2003	Mannheimia haemolytica	Not Provided	Lung
SAMN05325277	Bos taurus	United States of America	2003	Mannheimia haemolytica	Not Provided	Lung
SAMN05325278	Bos taurus	United States of America	2003	Mannheimia haemolytica	Not Provided	Lung
SAMN05325279	Bos taurus	United States of America	2003	Mannheimia haemolytica	Not Provided	Lung
SAMN05325280	Bos taurus	United States of America	2003	Mannheimia haemolytica	Not Provided	Lung
SAMN05325281	Bos taurus	United States of America	2003	Mannheimia haemolytica	Not Provided	Lung
SAMN05325282	Bos taurus	United States of America	2003	Mannheimia haemolytica	Not Provided	Lung
SAMN05325283	Bos taurus	United States of America	2003	Mannheimia haemolytica	Not Provided	Lung
SAMN05325284	Bos taurus	United States of America	2003	Mannheimia haemolytica	Not Provided	Lung
SAMN05325285	Bos taurus	United States of America	2003	Mannheimia haemolytica	Not Provided	Lung
SAMN05325286	Bos taurus	United States of America	2003	Mannheimia haemolytica	Not Provided	Lung
SAMN05325287	Bos taurus	United States of America	2003	Mannheimia haemolytica	Not Provided	Lung
SAMN05325288	Bos taurus	United States of America	2003	Mannheimia haemolytica	Not Provided	Lung
SAMN05325291	Bos taurus	United States of America	2003	Mannheimia haemolytica	Not Provided	Lung
SAMN05325292	Bos taurus	United States of America	2003	Mannheimia haemolytica	Not Provided	Lung
SAMN05325293	Bos taurus	United States of America	2003	Mannheimia haemolytica	Not Provided	Lung
SAMN05325295	Bos taurus	United States of America	2003	Mannheimia haemolytica	Not Provided	Lung
SAMN05325296	Bos taurus	United States of America	2004	Mannheimia haemolytica	Not Provided	Lung
SAMN05325297	Bos taurus	United States of America	2004	Mannheimia haemolytica	Not Provided	Lung
SAMN05325298	Bos taurus	United States of America	2004	Mannheimia haemolytica	Not Provided	Lung
SAMN05325299	Bos taurus	United States of America	2004	Mannheimia haemolytica	Not Provided	Lung
SAMN05325300	Bos taurus	United States of America	2004	Mannheimia haemolytica	Not Provided	Lung
SAMN05325301	Bos taurus	United States of America	2004	Mannheimia haemolytica	Not Provided	Lung
SAMN05325302	Bos taurus	United States of America	2004	Mannheimia haemolytica	Not Provided	Lung
SAMN05325303	Bos taurus	United States of America	2004	Mannheimia haemolytica	Not Provided	Lung
SAMN05325304	Bos taurus	United States of America	2004	Mannheimia haemolytica	Not Provided	Lung
SAMN05325305	Bos taurus	United States of America	2004	Mannheimia haemolytica	Not Provided	Lung
SAMN05325306	Bos taurus	United States of America	2004	Mannheimia haemolytica	Not Provided	Lung
SAMN05325307	Bos taurus	United States of America	2004	Mannheimia haemolytica	Not Provided	Lung
SAMN05325309	Bos taurus	United States of America	2004	Mannheimia haemolytica	Not Provided	Lung
SAMN05325310	Bos taurus	United States of America	2004	Mannheimia haemolytica	Not Provided	Lung
SAMN05325311	Bos taurus	United States of America	2004	Mannheimia haemolytica	Not Provided	Lung
SAMN05325312	Bos taurus	United States of America	2004	Mannheimia haemolytica	Not Provided	Lung
SAMN05325313	Bos taurus	United States of America	2004	Mannheimia haemolytica	Not Provided	Lung
SAMN05325314	Bos taurus	United States of America	2004	Mannheimia haemolytica	Not Provided	Lung
SAMN05325315	Bos taurus	United States of America	2004	Mannheimia haemolytica	Not Provided	Lung
SAMN05325316	Bos taurus	United States of America	2004	Mannheimia haemolytica	Not Provided	Lung
SAMN05325318	Bos taurus	United States of America	2004	Mannheimia haemolytica	Not Provided	Lung
SAMN05325319	Bos taurus	United States of America	2004	Mannheimia haemolytica	Not Provided	Lung
SAMN05325320	Bos taurus	United States of America	2004	Mannheimia haemolytica	Not Provided	Lung
SAMN05325322	Bos taurus	United States of America	2004	Mannheimia haemolytica	Not Provided	Lung
SAMN05325323	Bos taurus	United States of America	2004	Mannheimia haemolytica	Not Provided	Lung
SAMN05325324	Bos taurus	United States of America	2004	Mannheimia haemolytica	Not Provided	Lung
SAMN05325325	Bos taurus	United States of America	2004	Mannheimia haemolytica	Not Provided	Lung
SAMN05325326	Bos taurus	United States of America	2005	Mannheimia haemolytica	Not Provided	Lung
SAMN05325327	Bos taurus	United States of America	2005	Mannheimia haemolytica	Not Provided	Lung
SAMN05325328	Bos taurus	United States of America	2005	Mannheimia haemolytica	Not Provided	Lung
SAMN05325329	Bos taurus	United States of America	2005	Mannheimia haemolytica	Not Provided	Lung
SAMN05325330	Bos taurus	United States of America	2005	Mannheimia haemolytica	Not Provided	Lung
SAMN05325331	Bos taurus	United States of America	2005	Mannheimia haemolytica	Not Provided	Lung
SAMN05325332	Bos taurus	United States of America	2005	Mannheimia haemolytica	Not Provided	Lung
SAMN05325333	Bos taurus	United States of America	2005	Mannheimia haemolytica	Not Provided	Lung
SAMN05325334	Bos taurus	United States of America	2005	Mannheimia haemolytica	Not Provided	Lung
SAMN05325335	Bos taurus	United States of America	2005	Mannheimia haemolytica	Not Provided	Lung
SAMN05325336	Bos taurus	United States of America	2005	Mannheimia haemolytica	Not Provided	Lung
SAMN05325337	Bos taurus	United States of America	2005	Mannheimia haemolytica	Not Provided	Lung
SAMN05325338	Bos taurus	United States of America	2005	Mannheimia haemolytica	Not Provided	Lung
SAMN05325339	Bos taurus	United States of America	2005	Mannheimia haemolytica	Not Provided	Lung
SAMN05325340	Bos taurus	United States of America	2005	Mannheimia haemolytica	Not Provided	Lung
SAMN05325341	Bos taurus	United States of America	2005	Mannheimia haemolytica	Not Provided	Lung
SAMN05325342	Bos taurus	United States of America	2005	Mannheimia haemolytica	Not Provided	Lung
SAMN05325343	Bos taurus	United States of America	2005	Mannheimia haemolytica	Not Provided	Lung
SAMN05325344	Bos taurus	United States of America	2005	Mannheimia haemolytica	Not Provided	Lung
SAMN05325345	Bos taurus	United States of America	2005	Mannheimia haemolytica	Not Provided	Lung
SAMN05325346	Bos taurus	United States of America	2005	Mannheimia haemolytica	Not Provided	Lung
SAMN05325347	Bos taurus	United States of America	2005	Mannheimia haemolytica	Not Provided	Lung
SAMN05325348	Bos taurus	United States of America	2005	Mannheimia haemolytica	Not Provided	Lung
SAMN05325349	Bos taurus	United States of America	2005	Mannheimia haemolytica	Not Provided	Lung
SAMN05325350	Bos taurus	United States of America	2005	Mannheimia haemolytica	Not Provided	Lung
SAMN05325351	Bos taurus	United States of America	2005	Mannheimia haemolytica	Not Provided	Lung
SAMN05325352	Bos taurus	United States of America	2005	Mannheimia haemolytica	Not Provided	Lung
SAMN05325353	Bos taurus	United States of America	2006	Mannheimia haemolytica	Not Provided	Lung
SAMN05325354	Bos taurus	United States of America	2006	Mannheimia haemolytica	Not Provided	Lung
SAMN05325356	Bos taurus	United States of America	2006	Mannheimia haemolytica	Not Provided	Lung
SAMN05325357	Bos taurus	United States of America	2006	Mannheimia haemolytica	Not Provided	Lung
SAMN05325358	Bos taurus	United States of America	2006	Mannheimia haemolytica	Not Provided	Lung
SAMN05325359	Bos taurus	United States of America	2006	Mannheimia haemolytica	Not Provided	Lung
SAMN05325360	Bos taurus	United States of America	2006	Mannheimia haemolytica	Not Provided	Lung
SAMN05325361	Bos taurus	United States of America	2006	Mannheimia haemolytica	Not Provided	Lung
SAMN05325362	Bos taurus	United States of America	2006	Mannheimia haemolytica	Not Provided	Lung
SAMN05325363	Bos taurus	United States of America	2006	Mannheimia haemolytica	Not Provided	Lung
SAMN05325364	Bos taurus	United States of America	2006	Mannheimia haemolytica	Not Provided	Lung
SAMN05325365	Bos taurus	United States of America	2006	Mannheimia haemolytica	Not Provided	Lung
SAMN05325366	Bos taurus	United States of America	2006	Mannheimia haemolytica	Not Provided	Lung
SAMN05325367	Bos taurus	United States of America	2006	Mannheimia haemolytica	Not Provided	Lung
SAMN05325368	Bos taurus	United States of America	2006	Mannheimia haemolytica	Not Provided	Lung
SAMN05325369	Bos taurus	United States of America	2006	Mannheimia haemolytica	Not Provided	Lung
SAMN05325370	Bos taurus	United States of America	2006	Mannheimia haemolytica	Not Provided	Lung
SAMN05325371	Bos taurus	United States of America	2006	Mannheimia haemolytica	Not Provided	Lung
SAMN05325372	Bos taurus	United States of America	2006	Mannheimia haemolytica	Not Provided	Lung
SAMN05325373	Bos taurus	United States of America	2006	Mannheimia haemolytica	Not Provided	Lung
SAMN05325374	Bos taurus	United States of America	2006	Mannheimia haemolytica	Not Provided	Lung
SAMN05325375	Bos taurus	United States of America	2006	Mannheimia haemolytica	Not Provided	Lung
SAMN05325376	Bos taurus	United States of America	2006	Mannheimia haemolytica	Not Provided	Lung
SAMN05325377	Bos taurus	United States of America	2006	Mannheimia haemolytica	Not Provided	Lung
SAMN05325378	Bos taurus	United States of America	2006	Mannheimia haemolytica	Not Provided	Lung
SAMN05325379	Bos taurus	United States of America	2006	Mannheimia haemolytica	Not Provided	Lung
SAMN05325380	Bos taurus	United States of America	2006	Mannheimia haemolytica	Not Provided	Lung
SAMN05325381	Bos taurus	United States of America	2006	Mannheimia haemolytica	Not Provided	Lung
SAMN05325382	Bos taurus	United States of America	2006	Mannheimia haemolytica	Not Provided	Lung
SAMN05325383	Bos taurus	United States of America	2007	Mannheimia haemolytica	Not Provided	Lung
SAMN05325384	Bos taurus	United States of America	2007	Mannheimia haemolytica	Not Provided	Lung
SAMN05325385	Bos taurus	United States of America	2007	Mannheimia haemolytica	Not Provided	Lung
SAMN05325386	Bos taurus	United States of America	2007	Mannheimia haemolytica	Not Provided	Lung
SAMN05325387	Bos taurus	United States of America	2007	Mannheimia haemolytica	Not Provided	Lung
SAMN05325388	Bos taurus	United States of America	2007	Mannheimia haemolytica	Not Provided	Lung
SAMN05325389	Bos taurus	United States of America	2007	Mannheimia haemolytica	Not Provided	Lung
SAMN05325390	Bos taurus	United States of America	2007	Mannheimia haemolytica	Not Provided	Lung
SAMN05325391	Bos taurus	United States of America	2007	Mannheimia haemolytica	Not Provided	Lung
SAMN05325392	Bos taurus	United States of America	2007	Mannheimia haemolytica	Not Provided	Lung
SAMN05325393	Bos taurus	United States of America	2007	Mannheimia haemolytica	Not Provided	Lung
SAMN05325397	Bos taurus	United States of America	2007	Mannheimia haemolytica	Not Provided	Lung
SAMN05325399	Bos taurus	United States of America	2007	Mannheimia haemolytica	Not Provided	Lung
SAMN05325400	Bos taurus	United States of America	2007	Mannheimia haemolytica	Not Provided	Lung
SAMN05325401	Bos taurus	United States of America	2007	Mannheimia haemolytica	Not Provided	Lung
SAMN05325402	Bos taurus	United States of America	2007	Mannheimia haemolytica	Not Provided	Lung
SAMN05325403	Bos taurus	United States of America	2007	Mannheimia haemolytica	Not Provided	Lung
SAMN05325404	Bos taurus	United States of America	2007	Mannheimia haemolytica	Not Provided	Lung
SAMN05325405	Bos taurus	United States of America	2007	Mannheimia haemolytica	Not Provided	Lung
SAMN05325406	Bos taurus	United States of America	2007	Mannheimia haemolytica	Not Provided	Lung
SAMN05325407	Bos taurus	United States of America	2007	Mannheimia haemolytica	Not Provided	Lung
SAMN05325408	Bos taurus	United States of America	2007	Mannheimia haemolytica	Not Provided	Lung
SAMN05325409	Bos taurus	United States of America	2007	Mannheimia haemolytica	Not Provided	Lung
SAMN05325410	Bos taurus	United States of America	2007	Mannheimia haemolytica	Not Provided	Lung
SAMN05325411	Bos taurus	United States of America	2007	Mannheimia haemolytica	Not Provided	Lung
SAMN05325412	Bos taurus	United States of America	2007	Mannheimia haemolytica	Not Provided	Lung
SAMN05325414	Bos taurus	United States of America	2007	Mannheimia haemolytica	Not Provided	Lung
SAMN05325416	Bos taurus	United States of America	2007	Mannheimia haemolytica	Not Provided	Lung
SAMN05325417	Bos taurus	United States of America	2007	Mannheimia haemolytica	Not Provided	Lung
SAMN05325418	Bos taurus	United States of America	2007	Mannheimia haemolytica	Not Provided	Lung
SAMN05325419	Bos taurus	United States of America	2007	Mannheimia haemolytica	Not Provided	Lung
SAMN05325420	Bos taurus	United States of America	2007	Mannheimia haemolytica	Not Provided	Lung
SAMN05325421	Bos taurus	United States of America	2007	Mannheimia haemolytica	Not Provided	Lung
SAMN05325422	Bos taurus	United States of America	2008	Mannheimia haemolytica	Not Provided	Lung
SAMN05325424	Bos taurus	United States of America	2008	Mannheimia haemolytica	Not Provided	Lung
SAMN05325425	Bos taurus	United States of America	2008	Mannheimia haemolytica	Not Provided	Lung
SAMN05325426	Bos taurus	United States of America	2008	Mannheimia haemolytica	Not Provided	Lung
SAMN05325427	Bos taurus	United States of America	2008	Mannheimia haemolytica	Not Provided	Lung
SAMN05325428	Bos taurus	United States of America	2008	Mannheimia haemolytica	Not Provided	Lung
SAMN05325429	Bos taurus	United States of America	2008	Mannheimia haemolytica	Not Provided	Lung
SAMN05325430	Bos taurus	United States of America	2008	Mannheimia haemolytica	Not Provided	Lung
SAMN05325431	Bos taurus	United States of America	2008	Mannheimia haemolytica	Not Provided	Lung
SAMN05325432	Bos taurus	United States of America	2008	Mannheimia haemolytica	Not Provided	Lung
SAMN05325437	Bos taurus	United States of America	2008	Mannheimia haemolytica	Not Provided	Lung
SAMN05325439	Bos taurus	United States of America	2008	Mannheimia haemolytica	Not Provided	Lung
SAMN05325441	Bos taurus	United States of America	2008	Mannheimia haemolytica	Not Provided	Lung
SAMN05325442	Bos taurus	United States of America	2008	Mannheimia haemolytica	Not Provided	Lung
SAMN05325445	Bos taurus	United States of America	2008	Mannheimia haemolytica	Not Provided	Lung
SAMN05325447	Bos taurus	United States of America	2008	Mannheimia haemolytica	Not Provided	Lung
SAMN05325448	Bos taurus	United States of America	2008	Mannheimia haemolytica	Not Provided	Lung
SAMN05325451	Bos taurus	United States of America	2008	Mannheimia haemolytica	Not Provided	Lung
SAMN05325453	Bos taurus	United States of America	2008	Mannheimia haemolytica	Not Provided	Lung
SAMN05325457	Bos taurus	United States of America	2009	Mannheimia haemolytica	Not Provided	Lung
SAMN05325458	Bos taurus	United States of America	2009	Mannheimia haemolytica	Not Provided	Lung
SAMN05325465	Bos taurus	United States of America	2009	Mannheimia haemolytica	Not Provided	Lung
SAMN05325469	Bos taurus	United States of America	2009	Mannheimia haemolytica	Not Provided	Lung
SAMN05325470	Bos taurus	United States of America	2009	Mannheimia haemolytica	Not Provided	Lung
SAMN05325472	Bos taurus	United States of America	2009	Mannheimia haemolytica	Not Provided	Lung
SAMN05325474	Bos taurus	United States of America	2009	Mannheimia haemolytica	Not Provided	Lung
SAMN05325478	Bos taurus	United States of America	2009	Mannheimia haemolytica	Not Provided	Lung
SAMN05325481	Bos taurus	United States of America	2009	Mannheimia haemolytica	Not Provided	Lung
SAMN05325482	Bos taurus	United States of America	2009	Mannheimia haemolytica	Not Provided	Lung
SAMN05325486	Bos taurus	United States of America	2009	Mannheimia haemolytica	Not Provided	Lung
SAMN05325487	Bos taurus	United States of America	2009	Mannheimia haemolytica	Not Provided	Lung
SAMN05325488	Bos taurus	United States of America	2009	Mannheimia haemolytica	Not Provided	Lung
SAMN05325499	Bos taurus	United States of America	2010	Mannheimia haemolytica	Not Provided	Lung
SAMN05325503	Bos taurus	United States of America	2010	Mannheimia haemolytica	Not Provided	Lung
SAMN05325504	Bos taurus	United States of America	2010	Mannheimia haemolytica	Not Provided	Lung
SAMN05325507	Bos taurus	United States of America	2010	Mannheimia haemolytica	Not Provided	Lung
SAMN05325514	Bos taurus	United States of America	2010	Mannheimia haemolytica	Not Provided	Lung
SAMN05325516	Bos taurus	United States of America	2010	Mannheimia haemolytica	Not Provided	Lung
SAMN05325518	Bos taurus	United States of America	2010	Mannheimia haemolytica	Not Provided	Lung
SAMN05325526	Bos taurus	United States of America	2010	Mannheimia haemolytica	Not Provided	Lung
SAMN05325529	Bos taurus	United States of America	2010	Mannheimia haemolytica	Not Provided	Lung
SAMN05325531	Bos taurus	United States of America	2010	Mannheimia haemolytica	Not Provided	Lung
SAMN05325533	Bos taurus	United States of America	2010	Mannheimia haemolytica	Not Provided	Lung
SAMN05325534	Bos taurus	United States of America	2010	Mannheimia haemolytica	Not Provided	Lung
SAMN05325535	Bos taurus	United States of America	2010	Mannheimia haemolytica	Not Provided	Lung
SAMN05325538	Bos taurus	United States of America	2011	Mannheimia haemolytica	Not Provided	Lung
SAMN05325539	Bos taurus	United States of America	2011	Mannheimia haemolytica	Not Provided	Lung
SAMN05325540	Bos taurus	United States of America	2011	Mannheimia haemolytica	Not Provided	Lung
SAMN05325541	Bos taurus	United States of America	2011	Mannheimia haemolytica	Not Provided	Lung
SAMN05325542	Bos taurus	United States of America	2011	Mannheimia haemolytica	Not Provided	Lung
SAMN05325546	Bos taurus	United States of America	2011	Mannheimia haemolytica	Not Provided	Lung
SAMN05325548	Bos taurus	United States of America	2011	Mannheimia haemolytica	Not Provided	Lung
SAMN05325549	Bos taurus	United States of America	2011	Mannheimia haemolytica	Not Provided	Lung
SAMN05325550	Bos taurus	United States of America	2011	Mannheimia haemolytica	Not Provided	Lung
SAMN05325551	Bos taurus	United States of America	2011	Mannheimia haemolytica	Not Provided	Lung
SAMN05325552	Bos taurus	United States of America	2011	Mannheimia haemolytica	Not Provided	Lung
SAMN05325554	Bos taurus	United States of America	2011	Mannheimia haemolytica	Not Provided	Lung
SAMN05325557	Bos taurus	United States of America	2011	Mannheimia haemolytica	Not Provided	Lung
SAMN05325558	Bos taurus	United States of America	2011	Mannheimia haemolytica	Not Provided	Lung
SAMN05325560	Bos taurus	United States of America	2011	Mannheimia haemolytica	Not Provided	Lung
SAMN05325562	Bos taurus	United States of America	2011	Mannheimia haemolytica	Not Provided	Lung
SAMN05325563	Bos taurus	United States of America	2011	Mannheimia haemolytica	Not Provided	Lung
SAMN05325564	Bos taurus	United States of America	2011	Mannheimia haemolytica	Not Provided	Lung
SAMN05325567	Bos taurus	United States of America	2011	Mannheimia haemolytica	Not Provided	Lung
SAMN05325568	Bos taurus	United States of America	2011	Mannheimia haemolytica	Not Provided	Lung
SAMN05325569	Bos taurus	United States of America	2011	Mannheimia haemolytica	Not Provided	Lung
SAMN05325570	Bos taurus	United States of America	2011	Mannheimia haemolytica	Not Provided	Lung
SAMN05325571	Bos taurus	United States of America	2011	Mannheimia haemolytica	Not Provided	Lung
SAMN05325576	Bos taurus	United States of America	2011	Mannheimia haemolytica	Not Provided	Lung
SAMN05325579	Bos taurus	United States of America	2013	Mannheimia haemolytica	Not Provided	Nasopharynx
SAMN05325580	Bos taurus	United States of America	2013	Mannheimia haemolytica	Not Provided	Nasopharynx
SAMN05325581	Bos taurus	United States of America	2013	Mannheimia haemolytica	Not Provided	Nasopharynx
SAMN05325582	Bos taurus	United States of America	2013	Mannheimia haemolytica	Not Provided	Nasopharynx
SAMN05325583	Bos taurus	United States of America	2013	Mannheimia haemolytica	Not Provided	Nasopharynx
SAMN05325584	Bos taurus	United States of America	2013	Mannheimia haemolytica	Not Provided	Nasopharynx
SAMN05325585	Bos taurus	United States of America	2013	Mannheimia haemolytica	Not Provided	Nasopharynx
SAMN05325586	Bos taurus	United States of America	2013	Mannheimia haemolytica	Not Provided	Nasopharynx
SAMN05325590	Bos taurus	United States of America	2013	Mannheimia haemolytica	Not Provided	Nasopharynx
SAMN05325591	Bos taurus	United States of America	2013	Mannheimia haemolytica	Not Provided	Nasopharynx
SAMN05325592	Bos taurus	United States of America	2013	Mannheimia haemolytica	Not Provided	Nasopharynx
SAMN05325593	Bos taurus	United States of America	2013	Mannheimia haemolytica	Not Provided	Nasopharynx
SAMN05325594	Bos taurus	United States of America	2013	Mannheimia haemolytica	Not Provided	Nasopharynx
SAMN05325595	Bos taurus	United States of America	2013	Mannheimia haemolytica	Not Provided	Nasopharynx
SAMN05325596	Bos taurus	United States of America	2013	Mannheimia haemolytica	Not Provided	Nasopharynx
SAMN05325597	Bos taurus	United States of America	2013	Mannheimia haemolytica	Not Provided	Nasopharynx
SAMN05325598	Bos taurus	United States of America	2013	Mannheimia haemolytica	Not Provided	Nasopharynx
SAMN05325599	Bos taurus	United States of America	2013	Mannheimia haemolytica	Not Provided	Nasopharynx
SAMN05325600	Bos taurus	United States of America	2013	Mannheimia haemolytica	Not Provided	Nasopharynx
SAMN05325602	Bos taurus	United States of America	2013	Mannheimia haemolytica	Not Provided	Nasopharynx
SAMN05325603	Bos taurus	United States of America	2013	Mannheimia haemolytica	Not Provided	Nasopharynx
SAMN05325604	Bos taurus	United States of America	2013	Mannheimia haemolytica	Not Provided	Nasopharynx
SAMN05325606	Bos taurus	United States of America	2013	Mannheimia haemolytica	Not Provided	Nasopharynx
SAMN05325607	Bos taurus	United States of America	2013	Mannheimia haemolytica	Not Provided	Nasopharynx
SAMN05325608	Bos taurus	United States of America	2013	Mannheimia haemolytica	Not Provided	Nasopharynx
SAMN05325610	Bos taurus	United States of America	2013	Mannheimia haemolytica	Not Provided	Nasopharynx
SAMN05325612	Bos taurus	United States of America	2013	Mannheimia haemolytica	Not Provided	Nasopharynx
SAMN05325613	Bos taurus	United States of America	2013	Mannheimia haemolytica	Not Provided	Nasopharynx
SAMN05325614	Bos taurus	United States of America	2013	Mannheimia haemolytica	Not Provided	Nasopharynx
SAMN05325615	Bos taurus	United States of America	2013	Mannheimia haemolytica	Not Provided	Nasopharynx
SAMN05325616	Bos taurus	United States of America	2013	Mannheimia haemolytica	Not Provided	Nasopharynx
SAMN05325617	Bos taurus	United States of America	2013	Mannheimia haemolytica	Not Provided	Nasopharynx
SAMN05325618	Bos taurus	United States of America	2013	Mannheimia haemolytica	Not Provided	Nasopharynx
SAMN05325619	Bos taurus	United States of America	2013	Mannheimia haemolytica	Not Provided	Nasopharynx
SAMN05325621	Bos taurus	United States of America	2013	Mannheimia haemolytica	Not Provided	Nasopharynx
SAMN05325622	Bos taurus	United States of America	2013	Mannheimia haemolytica	Not Provided	Nasopharynx
SAMN05325623	Bos taurus	United States of America	2013	Mannheimia haemolytica	Not Provided	Nasopharynx
SAMN05325624	Bos taurus	United States of America	2013	Mannheimia haemolytica	Not Provided	Nasopharynx
SAMN05325625	Bos taurus	United States of America	2013	Mannheimia haemolytica	Not Provided	Nasopharynx
SAMN05325626	Bos taurus	United States of America	2013	Mannheimia haemolytica	Not Provided	Nasopharynx
SAMN05325627	Bos taurus	United States of America	2013	Mannheimia haemolytica	Not Provided	Nasopharynx
SAMN05325629	Bos taurus	United States of America	2013	Mannheimia haemolytica	Not Provided	Nasopharynx
SAMN05325630	Bos taurus	United States of America	2013	Mannheimia haemolytica	Not Provided	Nasopharynx
SAMN05325631	Bos taurus	United States of America	2013	Mannheimia haemolytica	Not Provided	Nasopharynx
SAMN05325632	Bos taurus	United States of America	2013	Mannheimia haemolytica	Not Provided	Nasopharynx
SAMN05325633	Bos taurus	United States of America	2013	Mannheimia haemolytica	Not Provided	Nasopharynx
SAMN05325634	Bos taurus	United States of America	2013	Mannheimia haemolytica	Not Provided	Nasopharynx
SAMN05325635	Bos taurus	United States of America	2013	Mannheimia haemolytica	Not Provided	Nasopharynx
SAMN05325636	Bos taurus	United States of America	2013	Mannheimia haemolytica	Not Provided	Nasopharynx
SAMN05325637	Bos taurus	United States of America	2013	Mannheimia haemolytica	Not Provided	Nasopharynx
SAMN05325638	Bos taurus	United States of America	2013	Mannheimia haemolytica	Not Provided	Nasopharynx
SAMN05325639	Bos taurus	United States of America	2013	Mannheimia haemolytica	Not Provided	Nasopharynx
SAMN05325640	Bos taurus	United States of America	2013	Mannheimia haemolytica	Not Provided	Nasopharynx
SAMN05325641	Bos taurus	United States of America	2013	Mannheimia haemolytica	Not Provided	Nasopharynx
SAMN05325643	Bos taurus	United States of America	2013	Mannheimia haemolytica	Not Provided	Nasopharynx
SAMN05325644	Bos taurus	United States of America	2013	Mannheimia haemolytica	Not Provided	Nasopharynx
SAMN05325645	Bos taurus	United States of America	2013	Mannheimia haemolytica	Not Provided	Nasopharynx
SAMN05325646	Bos taurus	United States of America	2013	Mannheimia haemolytica	Not Provided	Nasopharynx
SAMN05325648	Bos taurus	United States of America	2013	Mannheimia haemolytica	Not Provided	Nasopharynx
SAMN05325649	Bos taurus	United States of America	2013	Mannheimia haemolytica	Not Provided	Nasopharynx
SAMN05325650	Bos taurus	United States of America	2013	Mannheimia haemolytica	Not Provided	Nasopharynx
SAMN05325651	Bos taurus	United States of America	2013	Mannheimia haemolytica	Not Provided	Nasopharynx
SAMN05325652	Bos taurus	United States of America	2013	Mannheimia haemolytica	Not Provided	Nasopharynx
SAMN05325653	Bos taurus	United States of America	2013	Mannheimia haemolytica	Not Provided	Nasopharynx
SAMN05325654	Bos taurus	United States of America	2013	Mannheimia haemolytica	Not Provided	Nasopharynx
SAMN05325655	Bos taurus	United States of America	2013	Mannheimia haemolytica	Not Provided	Nasopharynx
SAMN05325656	Bos taurus	United States of America	2013	Mannheimia haemolytica	Not Provided	Nasopharynx
SAMN05325657	Bos taurus	United States of America	2013	Mannheimia haemolytica	Not Provided	Nasopharynx
SAMN05325658	Bos taurus	United States of America	2013	Mannheimia haemolytica	Not Provided	Nasopharynx
SAMN05325659	Bos taurus	United States of America	2013	Mannheimia haemolytica	Not Provided	Nasopharynx
SAMN05325660	Bos taurus	United States of America	2013	Mannheimia haemolytica	Not Provided	Nasopharynx
SAMN05325661	Bos taurus	United States of America	2013	Mannheimia haemolytica	Not Provided	Nasopharynx
SAMN05325662	Bos taurus	United States of America	2013	Mannheimia haemolytica	Not Provided	Nasopharynx
SAMN05325663	Bos taurus	United States of America	2013	Mannheimia haemolytica	Not Provided	Nasopharynx
SAMN05325664	Bos taurus	United States of America	2013	Mannheimia haemolytica	Not Provided	Nasopharynx
SAMN05325665	Bos taurus	United States of America	2013	Mannheimia haemolytica	Not Provided	Nasopharynx
SAMN05325666	Bos taurus	United States of America	2013	Mannheimia haemolytica	Not Provided	Nasopharynx
SAMN05325667	Bos taurus	United States of America	2013	Mannheimia haemolytica	Not Provided	Nasopharynx
SAMN05325668	Bos taurus	United States of America	2013	Mannheimia haemolytica	Not Provided	Nasopharynx
SAMN05325669	Bos taurus	United States of America	2013	Mannheimia haemolytica	Not Provided	Nasopharynx
SAMN05325670	Bos taurus	United States of America	2013	Mannheimia haemolytica	Not Provided	Nasopharynx
SAMN05325671	Bos taurus	United States of America	2013	Mannheimia haemolytica	Not Provided	Nasopharynx
SAMN05325672	Bos taurus	United States of America	2013	Mannheimia haemolytica	Not Provided	Nasopharynx
SAMN05325673	Bos taurus	United States of America	2013	Mannheimia haemolytica	Not Provided	Nasopharynx
SAMN05325674	Bos taurus	United States of America	2013	Mannheimia haemolytica	Not Provided	Nasopharynx
SAMN05325675	Bos taurus	United States of America	2013	Mannheimia haemolytica	Not Provided	Nasopharynx
SAMN05325676	Bos taurus	United States of America	2013	Mannheimia haemolytica	Not Provided	Nasopharynx
SAMN05325677	Bos taurus	United States of America	2013	Mannheimia haemolytica	Not Provided	Nasopharynx
SAMN05325678	Bos taurus	United States of America	2013	Mannheimia haemolytica	Not Provided	Nasopharynx
SAMN05325679	Bos taurus	United States of America	2013	Mannheimia haemolytica	Not Provided	Nasopharynx
SAMN05325680	Bos taurus	United States of America	2013	Mannheimia haemolytica	Not Provided	Nasopharynx
SAMN05325681	Bos taurus	United States of America	2013	Mannheimia haemolytica	Not Provided	Nasopharynx
SAMN05325682	Bos taurus	United States of America	2013	Mannheimia haemolytica	Not Provided	Nasopharynx
SAMN05325683	Bos taurus	United States of America	2013	Mannheimia haemolytica	Not Provided	Lung
SAMN05325684	Bos taurus	United States of America	2013	Mannheimia haemolytica	Not Provided	Lung
SAMN05325685	Bos taurus	United States of America	2013	Mannheimia haemolytica	Not Provided	Lung
SAMN05325686	Bos taurus	United States of America	2013	Mannheimia haemolytica	Not Provided	Lung
SAMN05325687	Bos taurus	United States of America	2013	Mannheimia haemolytica	Not Provided	Lung
SAMN05325688	Bos taurus	United States of America	2013	Mannheimia haemolytica	Not Provided	Lung
SAMN05325689	Bos taurus	United States of America	2013	Mannheimia haemolytica	Not Provided	Lung
SAMN05325690	Bos taurus	United States of America	2013	Mannheimia haemolytica	Not Provided	Lung
SAMN05325691	Bos taurus	United States of America	2013	Mannheimia haemolytica	Not Provided	Lung
SAMN05325692	Bos taurus	United States of America	2013	Mannheimia haemolytica	Not Provided	Lung
SAMN05325693	Bos taurus	United States of America	2013	Mannheimia haemolytica	Not Provided	Lung
SAMN05325694	Bos taurus	United States of America	2013	Mannheimia haemolytica	Not Provided	Lung
SAMN05325695	Bos taurus	United States of America	2013	Mannheimia haemolytica	Not Provided	Nasopharynx
SAMN05325696	Bos taurus	United States of America	2013	Mannheimia haemolytica	Not Provided	Nasopharynx
SAMN05325697	Bos taurus	United States of America	2013	Mannheimia haemolytica	Not Provided	Nasopharynx
SAMN05325698	Bos taurus	United States of America	2013	Mannheimia haemolytica	Not Provided	Nasopharynx
SAMN05325699	Bos taurus	United States of America	2013	Mannheimia haemolytica	Not Provided	Nasopharynx
SAMN05325700	Bos taurus	United States of America	2013	Mannheimia haemolytica	Not Provided	Nasopharynx
SAMN05325701	Bos taurus	United States of America	2013	Mannheimia haemolytica	Not Provided	Nasopharynx
SAMN05325702	Bos taurus	United States of America	2013	Mannheimia haemolytica	Not Provided	Nasopharynx
SAMN05325703	Bos taurus	United States of America	2013	Mannheimia haemolytica	Not Provided	Nasopharynx
SAMN05325704	Bos taurus	United States of America	2013	Mannheimia haemolytica	Not Provided	Nasopharynx
SAMN05325705	Bos taurus	United States of America	2013	Mannheimia haemolytica	Not Provided	Nasopharynx
SAMN05325706	Bos taurus	United States of America	2013	Mannheimia haemolytica	Not Provided	Nasopharynx
SAMN05325707	Bos taurus	United States of America	2013	Mannheimia haemolytica	Not Provided	Nasopharynx
SAMN05325708	Bos taurus	United States of America	2013	Mannheimia haemolytica	Not Provided	Nasopharynx
SAMN05325709	Bos taurus	United States of America	2013	Mannheimia haemolytica	Not Provided	Nasopharynx
SAMN05325710	Bos taurus	United States of America	2013	Mannheimia haemolytica	Not Provided	Nasopharynx
SAMN05325711	Bos taurus	United States of America	2013	Mannheimia haemolytica	Not Provided	Nasopharynx
SAMN05325712	Bos taurus	United States of America	2013	Mannheimia haemolytica	Not Provided	Lung
SAMN05325713	Bos taurus	United States of America	2013	Mannheimia haemolytica	Not Provided	Lung
SAMN05325714	Bos taurus	United States of America	2013	Mannheimia haemolytica	Not Provided	Lung
SAMN05325715	Bos taurus	United States of America	2013	Mannheimia haemolytica	Not Provided	Lung
SAMN05325716	Bos taurus	United States of America	2013	Mannheimia haemolytica	Not Provided	Lung
SAMN05325717	Bos taurus	United States of America	2013	Mannheimia haemolytica	Not Provided	Lung
SAMN05325718	Bos taurus	United States of America	2013	Mannheimia haemolytica	Not Provided	Lung
SAMN05325719	Bos taurus	United States of America	2013	Mannheimia haemolytica	Not Provided	Lung
SAMN05325720	Bos taurus	United States of America	2013	Mannheimia haemolytica	Not Provided	Lung
SAMN05325721	Bos taurus	United States of America	2013	Mannheimia haemolytica	Not Provided	Lung
SAMN05325722	Bos taurus	United States of America	2013	Mannheimia haemolytica	Not Provided	Nasopharynx
SAMN05325723	Bos taurus	United States of America	2013	Mannheimia haemolytica	Not Provided	Nasopharynx
SAMN05325724	Bos taurus	United States of America	2013	Mannheimia haemolytica	Not Provided	Nasopharynx
SAMN05325725	Bos taurus	United States of America	2013	Mannheimia haemolytica	Not Provided	Nasopharynx
SAMN05325726	Bos taurus	United States of America	2013	Mannheimia haemolytica	Not Provided	Lung
SAMN05325727	Bos taurus	United States of America	2013	Mannheimia haemolytica	Not Provided	Lung
SAMN05325728	Bos taurus	United States of America	2013	Mannheimia haemolytica	Not Provided	Lung
SAMN05325729	Bos taurus	United States of America	2013	Mannheimia haemolytica	Not Provided	Lung
SAMN05325730	Bos taurus	United States of America	2013	Mannheimia haemolytica	Not Provided	Lung
SAMN05325731	Bos taurus	United States of America	2013	Mannheimia haemolytica	Not Provided	Lung
SAMN05325732	Bos taurus	United States of America	2013	Mannheimia haemolytica	Not Provided
SAMN05325733	Bos taurus	United States of America	2013	Mannheimia haemolytica	Not Provided
SAMN05325734	Bos taurus	United States of America	2013	Mannheimia haemolytica	Not Provided
SAMN05325735	Bos taurus	United States of America	2013	Mannheimia haemolytica	Not Provided
SAMN05325736	Bos taurus	United States of America	2013	Mannheimia haemolytica	Not Provided
SAMN05325737	Bos taurus	United States of America	2013	Mannheimia haemolytica	Not Provided
SAMN05325738	Bos taurus	United States of America	2013	Mannheimia haemolytica	Not Provided
SAMN05325739	Bos taurus	United States of America	2013	Mannheimia haemolytica	Not Provided
SAMN05325740	Bos taurus	United States of America	2013	Mannheimia haemolytica	Not Provided
SAMN05325741	Bos taurus	United States of America	2013	Mannheimia haemolytica	Not Provided
SAMN05325742	Bos taurus	United States of America	2013	Mannheimia haemolytica	Not Provided
SAMN05325743	Bos taurus	United States of America	2013	Mannheimia haemolytica	Not Provided
SAMN05325744	Bos taurus	United States of America	2013	Mannheimia haemolytica	Not Provided
SAMN05325745	Bos taurus	United States of America	2013	Mannheimia haemolytica	Not Provided
SAMN05325746	Bos taurus	United States of America	2013	Mannheimia haemolytica	Not Provided
SAMN05325747	Bos taurus	United States of America	2013	Mannheimia haemolytica	Not Provided
SAMN05325748	Bos taurus	United States of America	2013	Mannheimia haemolytica	Not Provided
SAMN05325749	Bos taurus	United States of America	2013	Mannheimia haemolytica	Not Provided
SAMN05325750	Bos taurus	United States of America	2013	Mannheimia haemolytica	Not Provided
SAMN05325751	Bos taurus	United States of America	2013	Mannheimia haemolytica	Not Provided
SAMN05325752	Bos taurus	United States of America	2013	Mannheimia haemolytica	Not Provided
SAMN05325753	Bos taurus	United States of America	2013	Mannheimia haemolytica	Not Provided
SAMN05325754	Bos taurus	United States of America	2013	Mannheimia haemolytica	Not Provided
SAMN05325755	Bos taurus	United States of America	2013	Mannheimia haemolytica	Not Provided
SAMN05325756	Bos taurus	United States of America	2013	Mannheimia haemolytica	Not Provided
SAMN05325757	Bos taurus	United States of America	2013	Mannheimia haemolytica	Not Provided
SAMN05325758	Bos taurus	United States of America	2013	Mannheimia haemolytica	Not Provided
SAMN05325759	Bos taurus	United States of America	2013	Mannheimia haemolytica	Not Provided
SAMN05325760	Bos taurus	United States of America	2013	Mannheimia haemolytica	Not Provided
SAMN05325761	Bos taurus	United States of America	2013	Mannheimia haemolytica	Not Provided
SAMN05325762	Bos taurus	United States of America	2013	Mannheimia haemolytica	Not Provided
SAMN05325763	Bos taurus	United States of America	2013	Mannheimia haemolytica	Not Provided
SAMN05325764	Bos taurus	United States of America	2013	Mannheimia haemolytica	Not Provided
SAMN05325765	Bos taurus	United States of America	2013	Mannheimia haemolytica	Not Provided
SAMN05325766	Bos taurus	United States of America	2013	Mannheimia haemolytica	Not Provided
SAMN05325767	Bos taurus	United States of America	2013	Mannheimia haemolytica	Not Provided
SAMN05325768	Bos taurus	United States of America	2013	Mannheimia haemolytica	Not Provided
SAMN05325769	Bos taurus	United States of America	2013	Mannheimia haemolytica	Not Provided
SAMN05325770	Bos taurus	United States of America	2013	Mannheimia haemolytica	Not Provided
SAMN05325771	Bos taurus	United States of America	2013	Mannheimia haemolytica	Not Provided
SAMN05325772	Bos taurus	United States of America	2013	Mannheimia haemolytica	Not Provided
SAMN05325773	Bos taurus	United States of America	2013	Mannheimia haemolytica	Not Provided
SAMN05325774	Bos taurus	United States of America	2013	Mannheimia haemolytica	Not Provided
SAMN05325775	Bos taurus	United States of America	2013	Mannheimia haemolytica	Not Provided
SAMN05325776	Bos taurus	United States of America	2013	Mannheimia haemolytica	Not Provided
SAMN05325777	Bos taurus	United States of America	2013	Mannheimia haemolytica	Not Provided
SAMN05325778	Bos taurus	United States of America	2013	Mannheimia haemolytica	Not Provided
SAMN05325779	Bos taurus	United States of America	2013	Mannheimia haemolytica	Not Provided
SAMN05325780	Bos taurus	United States of America	2013	Mannheimia haemolytica	Not Provided
SAMN05325781	Bos taurus	United States of America	2013	Mannheimia haemolytica	Not Provided
SAMN05325782	Bos taurus	United States of America	2013	Mannheimia haemolytica	Not Provided
SAMN05325783	Bos taurus	United States of America	2013	Mannheimia haemolytica	Not Provided
SAMN05325784	Bos taurus	United States of America	2013	Mannheimia haemolytica	Not Provided
SAMN05325785	Bos taurus	United States of America	2013	Mannheimia haemolytica	Not Provided
SAMN05325786	Bos taurus	United States of America	2013	Mannheimia haemolytica	Not Provided
SAMN05325787	Bos taurus	United States of America	2013	Mannheimia haemolytica	Not Provided
SAMN05325788	Bos taurus	United States of America	2013	Mannheimia haemolytica	Not Provided
SAMN05325789	Bos taurus	United States of America	2013	Mannheimia haemolytica	Not Provided
SAMN05325790	Bos taurus	United States of America	2013	Mannheimia haemolytica	Not Provided
SAMN05325791	Bos taurus	United States of America	2013	Mannheimia haemolytica	Not Provided
SAMN05325792	Bos taurus	United States of America	2013	Mannheimia haemolytica	Not Provided
SAMN05325793	Bos taurus	United States of America	2013	Mannheimia haemolytica	Not Provided
SAMN05325794	Bos taurus	United States of America	2013	Mannheimia haemolytica	Not Provided
SAMN05325795	Bos taurus	United States of America	2013	Mannheimia haemolytica	Not Provided
SAMN05325796	Bos taurus	United States of America	2013	Mannheimia haemolytica	Not Provided
SAMN05325797	Bos taurus	United States of America	2013	Mannheimia haemolytica	Not Provided
SAMN05325798	Bos taurus	United States of America	2013	Mannheimia haemolytica	Not Provided
SAMN05325799	Bos taurus	United States of America	2013	Mannheimia haemolytica	Not Provided
SAMN05325800	Bos taurus	United States of America	2013	Mannheimia haemolytica	Not Provided
SAMN05325801	Bos taurus	United States of America	2013	Mannheimia haemolytica	Not Provided
SAMN05325802	Bos taurus	United States of America	2013	Mannheimia haemolytica	Not Provided
SAMN05325803	Bos taurus	United States of America	2013	Mannheimia haemolytica	Not Provided
SAMN05325804	Bos taurus	United States of America	2013	Mannheimia haemolytica	Not Provided
SAMN05325805	Bos taurus	United States of America	2013	Mannheimia haemolytica	Not Provided
SAMN05325806	Bos taurus	United States of America	2013	Mannheimia haemolytica	Not Provided
SAMN05325807	Bos taurus	United States of America	2013	Mannheimia haemolytica	Not Provided
SAMN05325808	Bos taurus	United States of America	2013	Mannheimia haemolytica	Not Provided
SAMN05325809	Bos taurus	United States of America	2013	Mannheimia haemolytica	Not Provided
SAMN05325810	Bos taurus	United States of America	2013	Mannheimia haemolytica	Not Provided
SAMN05325811	Bos taurus	United States of America	2013	Mannheimia haemolytica	Not Provided
SAMN05325812	Bos taurus	United States of America	2013	Mannheimia haemolytica	Not Provided
SAMN05325813	Bos taurus	United States of America	2013	Mannheimia haemolytica	Not Provided
SAMN05325814	Bos taurus	United States of America	2013	Mannheimia haemolytica	Not Provided
SAMN05325815	Bos taurus	United States of America	2013	Mannheimia haemolytica	Not Provided
SAMN05325816	Bos taurus	United States of America	2013	Mannheimia haemolytica	Not Provided
SAMN05325817	Bos taurus	United States of America	2013	Mannheimia haemolytica	Not Provided
SAMN05325818	Bos taurus	United States of America	2013	Mannheimia haemolytica	Not Provided
SAMN05325819	Bos taurus	United States of America	2013	Mannheimia haemolytica	Not Provided
SAMN05325821	Bos taurus	United States of America	2013	Mannheimia haemolytica	Not Provided
SAMN05325966	Bos taurus	United States of America	2013	Mannheimia haemolytica	Not Provided
SAMN05325967	Bos taurus	United States of America	2013	Mannheimia haemolytica	Not Provided
SAMN05325968	Bos taurus	United States of America	2013	Mannheimia haemolytica	Not Provided
SAMN05325969	Bos taurus	United States of America	2013	Mannheimia haemolytica	Not Provided
SAMN05325970	Bos taurus	United States of America	2013	Mannheimia haemolytica	Not Provided
SAMN05325971	Bos taurus	United States of America	2013	Mannheimia haemolytica	Not Provided
SAMN05325972	Bos taurus	United States of America	2013	Mannheimia haemolytica	Not Provided
SAMN05325973	Bos taurus	United States of America	2013	Mannheimia haemolytica	Not Provided
SAMN05325974	Bos taurus	United States of America	2013	Mannheimia haemolytica	Not Provided
SAMN05325975	Bos taurus	United States of America	2013	Mannheimia haemolytica	Not Provided
SAMN05325976	Bos taurus	United States of America	2013	Mannheimia haemolytica	Not Provided
SAMN05325977	Bos taurus	United States of America	2013	Mannheimia haemolytica	Not Provided
SAMN05325978	Bos taurus	United States of America	2013	Mannheimia haemolytica	Not Provided
SAMN05325979	Bos taurus	United States of America	2013	Mannheimia haemolytica	Not Provided
SAMN05325980	Bos taurus	United States of America	2013	Mannheimia haemolytica	Not Provided
SAMN05325981	Bos taurus	United States of America	2013	Mannheimia haemolytica	Not Provided
SAMN05325982	Bos taurus	United States of America	2013	Mannheimia haemolytica	Not Provided
SAMN05325983	Bos taurus	United States of America	2013	Mannheimia haemolytica	Not Provided
SAMN05325984	Bos taurus	United States of America	2013	Mannheimia haemolytica	Not Provided
SAMN05325985	Bos taurus	United States of America	2013	Mannheimia haemolytica	Not Provided
SAMN05325986	Bos taurus	United States of America	2013	Mannheimia haemolytica	Not Provided
SAMN05325987	Bos taurus	United States of America	2013	Mannheimia haemolytica	Not Provided
SAMN05325989	Bos taurus	United States of America	2013	Mannheimia haemolytica	Not Provided
SAMN05325990	Bos taurus	United States of America	2013	Mannheimia haemolytica	Not Provided
SAMN05325991	Bos taurus	United States of America	2013	Mannheimia haemolytica	Not Provided
SAMN05325992	Bos taurus	United States of America	2013	Mannheimia haemolytica	Not Provided
SAMN05325993	Bos taurus	United States of America	2013	Mannheimia haemolytica	Not Provided
SAMN05325994	Bos taurus	United States of America	2013	Mannheimia haemolytica	Not Provided
SAMN05325995	Bos taurus	United States of America	2013	Mannheimia haemolytica	Not Provided
SAMN05325996	Bos taurus	United States of America	2013	Mannheimia haemolytica	Not Provided
SAMN05325997	Bos taurus	United States of America	2013	Mannheimia haemolytica	Not Provided
SAMN05325998	Bos taurus	United States of America	2013	Mannheimia haemolytica	Not Provided
SAMN05325999	Bos taurus	United States of America	2013	Mannheimia haemolytica	Not Provided
SAMN05326000	Bos taurus	United States of America	2013	Mannheimia haemolytica	Not Provided	Nasopharynx
SAMN05326001	Bos taurus	United States of America	2013	Mannheimia haemolytica	Not Provided
SAMN05326002	Bos taurus	United States of America	2013	Mannheimia haemolytica	Not Provided
SAMN05326004	Bos taurus	United States of America	2013	Mannheimia haemolytica	Not Provided
SAMN05326009	Bos taurus	United States of America	2013	Mannheimia haemolytica	Not Provided
SAMN05326010	Bos taurus	United States of America	2013	Mannheimia haemolytica	Not Provided
SAMN05326011	Bos taurus	United States of America	2013	Mannheimia haemolytica	Not Provided
SAMN05326012	Bos taurus	United States of America	2013	Mannheimia haemolytica	Not Provided
SAMN05326013	Bos taurus	United States of America	2013	Mannheimia haemolytica	Not Provided
SAMN05326015	Bos taurus	United States of America	2013	Mannheimia haemolytica	Not Provided
SAMN05326016	Bos taurus	United States of America	2013	Mannheimia haemolytica	Not Provided
SAMN05326023	Bos taurus	United States of America	2013	Mannheimia haemolytica	Not Provided
SAMN05326024	Bos taurus	United States of America	2013	Mannheimia haemolytica	Not Provided
SAMN05326025	Bos taurus	United States of America	2013	Mannheimia haemolytica	Not Provided
SAMN05326026	Bos taurus	United States of America	2013	Mannheimia haemolytica	Not Provided
SAMN05326027	Bos taurus	United States of America	2013	Mannheimia haemolytica	Not Provided
SAMN05326028	Bos taurus	United States of America	2013	Mannheimia haemolytica	Not Provided
SAMN05326029	Bos taurus	United States of America	2013	Mannheimia haemolytica	Not Provided
SAMN05326030	Bos taurus	United States of America	2013	Mannheimia haemolytica	Not Provided
SAMN05326031	Bos taurus	United States of America	2013	Mannheimia haemolytica	Not Provided
SAMN05326032	Bos taurus	United States of America	2013	Mannheimia haemolytica	Not Provided
SAMN05326033	Bos taurus	United States of America	2013	Mannheimia haemolytica	Not Provided
SAMN05326034	Bos taurus	United States of America	2013	Mannheimia haemolytica	Not Provided
SAMN05326035	Bos taurus	United States of America	2013	Mannheimia haemolytica	Not Provided
SAMN05326036	Bos taurus	United States of America	2013	Mannheimia haemolytica	Not Provided
SAMN05326037	Bos taurus	United States of America	2013	Mannheimia haemolytica	Not Provided
SAMN05326038	Bos taurus	United States of America	2013	Mannheimia haemolytica	Not Provided
SAMN05326039	Bos taurus	United States of America	2013	Mannheimia haemolytica	Not Provided
SAMN05326040	Bos taurus	United States of America	2013	Mannheimia haemolytica	Not Provided
SAMN05326041	Bos taurus	United States of America	2013	Mannheimia haemolytica	Not Provided
SAMN05326042	Bos taurus	United States of America	2013	Mannheimia haemolytica	Not Provided
SAMN05326043	Bos taurus	United States of America	2013	Mannheimia haemolytica	Not Provided
SAMN05326044	Bos taurus	United States of America	2013	Mannheimia haemolytica	Not Provided
SAMN05326045	Bos taurus	United States of America	2013	Mannheimia haemolytica	Not Provided
SAMN05326046	Bos taurus	United States of America	2013	Mannheimia haemolytica	Not Provided
SAMN05326047	Bos taurus	United States of America	2013	Mannheimia haemolytica	Not Provided
SAMN05326049	Bos taurus	United States of America	2013	Mannheimia haemolytica	Not Provided
SAMN05326052	Bos taurus	United States of America	2013	Mannheimia haemolytica	Not Provided
SAMN05326053	Bos taurus	United States of America	2013	Mannheimia haemolytica	Not Provided
SAMN05326054	Bos taurus	United States of America	2013	Mannheimia haemolytica	Not Provided
SAMN05326055	Bos taurus	United States of America	2013	Mannheimia haemolytica	Not Provided
SAMN05326056	Bos taurus	United States of America	2013	Mannheimia haemolytica	Not Provided
SAMN05326057	Bos taurus	United States of America	2013	Mannheimia haemolytica	Not Provided
SAMN05326058	Bos taurus	United States of America	2013	Mannheimia haemolytica	Not Provided
SAMN05326059	Bos taurus	United States of America	2013	Mannheimia haemolytica	Not Provided
SAMN05326060	Bos taurus	United States of America	2013	Mannheimia haemolytica	Not Provided
SAMN05326061	Bos taurus	United States of America	2013	Mannheimia haemolytica	Not Provided
SAMN05326062	Bos taurus	United States of America	2013	Mannheimia haemolytica	Not Provided
SAMN05326063	Bos taurus	United States of America	2013	Mannheimia haemolytica	Not Provided
SAMN05326064	Bos taurus	United States of America	2013	Mannheimia haemolytica	Not Provided
SAMN05326065	Bos taurus	United States of America	2013	Mannheimia haemolytica	Not Provided
SAMN05326066	Bos taurus	United States of America	2013	Mannheimia haemolytica	Not Provided
SAMN05326067	Bos taurus	United States of America	2013	Mannheimia haemolytica	Not Provided
SAMN05326068	Bos taurus	United States of America	2013	Mannheimia haemolytica	Not Provided
SAMN05326069	Bos taurus	United States of America	2013	Mannheimia haemolytica	Not Provided
SAMN05326070	Bos taurus	United States of America	2013	Mannheimia haemolytica	Not Provided
SAMN05326071	Bos taurus	United States of America	2013	Mannheimia haemolytica	Not Provided
SAMN05326072	Bos taurus	United States of America	2013	Mannheimia haemolytica	Not Provided
SAMN05326073	Bos taurus	United States of America	2013	Mannheimia haemolytica	Not Provided
SAMN05326074	Bos taurus	United States of America	2013	Mannheimia haemolytica	Not Provided
SAMN05326075	Bos taurus	United States of America	2013	Mannheimia haemolytica	Not Provided
SAMN05326076	Bos taurus	United States of America	2013	Mannheimia haemolytica	Not Provided
SAMN05326078	Bos taurus	United States of America	2013	Mannheimia haemolytica	Not Provided
SAMN05326079	Bos taurus	United States of America	2013	Mannheimia haemolytica	Not Provided
SAMN05326081	Bos taurus	United States of America	2013	Mannheimia haemolytica	Not Provided
SAMN05326082	Bos taurus	United States of America	2013	Mannheimia haemolytica	Not Provided
SAMN05326083	Bos taurus	United States of America	2013	Mannheimia haemolytica	Not Provided
SAMN05326084	Bos taurus	United States of America	2013	Mannheimia haemolytica	Not Provided
SAMN05326085	Bos taurus	United States of America	2013	Mannheimia haemolytica	Not Provided
SAMN05326086	Bos taurus	United States of America	2013	Mannheimia haemolytica	Not Provided
SAMN05326087	Bos taurus	United States of America	2013	Mannheimia haemolytica	Not Provided
SAMN05326088	Bos taurus	United States of America	2013	Mannheimia haemolytica	Not Provided
SAMN05326089	Bos taurus	United States of America	2013	Mannheimia haemolytica	Not Provided
SAMN05326090	Bos taurus	United States of America	2013	Mannheimia haemolytica	Not Provided
SAMN05326091	Bos taurus	United States of America	2013	Mannheimia haemolytica	Not Provided
SAMN05326092	Bos taurus	United States of America	2013	Mannheimia haemolytica	Not Provided
SAMN05326093	Bos taurus	United States of America	2013	Mannheimia haemolytica	Not Provided
SAMN05326094	Bos taurus	United States of America	2013	Mannheimia haemolytica	Not Provided
SAMN05326095	Bos taurus	United States of America	2013	Mannheimia haemolytica	Not Provided
SAMN05326096	Bos taurus	United States of America	2013	Mannheimia haemolytica	Not Provided
SAMN05326098	Bos taurus	United States of America	2013	Mannheimia haemolytica	Not Provided
SAMN05326099	Bos taurus	United States of America	2013	Mannheimia haemolytica	Not Provided
SAMN05326100	Bos taurus	United States of America	2013	Mannheimia haemolytica	Not Provided
SAMN05326101	Bos taurus	United States of America	2013	Mannheimia haemolytica	Not Provided
SAMN05326102	Bos taurus	United States of America	2013	Mannheimia haemolytica	Not Provided
SAMN05326103	Bos taurus	United States of America	2013	Mannheimia haemolytica	Not Provided
SAMN05326104	Bos taurus	United States of America	2013	Mannheimia haemolytica	Not Provided
SAMN05326105	Bos taurus	United States of America	2013	Mannheimia haemolytica	Not Provided
SAMN05326106	Bos taurus	United States of America	2013	Mannheimia haemolytica	Not Provided
SAMN05326110	Bos taurus	United States of America	2013	Mannheimia haemolytica	Not Provided
SAMN05326111	Bos taurus	United States of America	2013	Mannheimia haemolytica	Not Provided
SAMN05326112	Bos taurus	United States of America	2013	Mannheimia haemolytica	Not Provided
SAMN05326113	Bos taurus	United States of America	2013	Mannheimia haemolytica	Not Provided
SAMN05326114	Bos taurus	United States of America	2013	Mannheimia haemolytica	Not Provided
SAMN05326115	Bos taurus	United States of America	2013	Mannheimia haemolytica	Not Provided
SAMN05326116	Bos taurus	United States of America	2013	Mannheimia haemolytica	Not Provided
SAMN05326117	Bos taurus	United States of America	2013	Mannheimia haemolytica	Not Provided
SAMN05326118	Bos taurus	United States of America	2013	Mannheimia haemolytica	Not Provided
SAMN05326119	Bos taurus	United States of America	2013	Mannheimia haemolytica	Not Provided
SAMN05326120	Bos taurus	United States of America	2013	Mannheimia haemolytica	Not Provided
SAMN05326121	Bos taurus	United States of America	2013	Mannheimia haemolytica	Not Provided
SAMN05326122	Bos taurus	United States of America	2013	Mannheimia haemolytica	Not Provided
SAMN05326123	Bos taurus	United States of America	2013	Mannheimia haemolytica	Not Provided
SAMN05326124	Bos taurus	United States of America	2013	Mannheimia haemolytica	Not Provided
SAMN05326125	Bos taurus	United States of America	2013	Mannheimia haemolytica	Not Provided
SAMN05326126	Bos taurus	United States of America	2013	Mannheimia haemolytica	Not Provided
SAMN05326127	Bos taurus	United States of America	2013	Mannheimia haemolytica	Not Provided
SAMN05326128	Bos taurus	United States of America	2013	Mannheimia haemolytica	Not Provided
SAMN05326129	Bos taurus	United States of America	2013	Mannheimia haemolytica	Not Provided
SAMN05326130	Bos taurus	United States of America	2013	Mannheimia haemolytica	Not Provided
SAMN05326131	Bos taurus	United States of America	2013	Mannheimia haemolytica	Not Provided
SAMN05326132	Bos taurus	United States of America	2013	Mannheimia haemolytica	Not Provided
SAMN05326133	Bos taurus	United States of America	2013	Mannheimia haemolytica	Not Provided
SAMN05326134	Bos taurus	United States of America	2013	Mannheimia haemolytica	Not Provided
SAMN05326135	Bos taurus	United States of America	2013	Mannheimia haemolytica	Not Provided
SAMN05326136	Bos taurus	United States of America	2013	Mannheimia haemolytica	Not Provided
SAMN05326137	Bos taurus	United States of America	2013	Mannheimia haemolytica	Not Provided
SAMN05326138	Bos taurus	United States of America	2013	Mannheimia haemolytica	Not Provided
SAMN05326139	Bos taurus	United States of America	2013	Mannheimia haemolytica	Not Provided
SAMN05326140	Bos taurus	United States of America	2013	Mannheimia haemolytica	Not Provided
SAMN05326141	Bos taurus	United States of America	2013	Mannheimia haemolytica	Not Provided
SAMN05326142	Bos taurus	United States of America	2013	Mannheimia haemolytica	Not Provided
SAMN05326143	Bos taurus	United States of America	2013	Mannheimia haemolytica	Not Provided
SAMN05326144	Bos taurus	United States of America	2013	Mannheimia haemolytica	Not Provided
SAMN05326145	Bos taurus	United States of America	2013	Mannheimia haemolytica	Not Provided
SAMN05326146	Bos taurus	United States of America	2013	Mannheimia haemolytica	Not Provided
SAMN05326147	Bos taurus	United States of America	2013	Mannheimia haemolytica	Not Provided
SAMN05326148	Bos taurus	United States of America	2013	Mannheimia haemolytica	Not Provided
SAMN05326149	Bos taurus	United States of America	2013	Mannheimia haemolytica	Not Provided
SAMN05326150	Bos taurus	United States of America	2013	Mannheimia haemolytica	Not Provided
SAMN05326151	Bos taurus	United States of America	2013	Mannheimia haemolytica	Not Provided
SAMN05326152	Bos taurus	United States of America	2013	Mannheimia haemolytica	Not Provided
SAMN05326153	Bos taurus	United States of America	2013	Mannheimia haemolytica	Not Provided
SAMN05326154	Bos taurus	United States of America	2013	Mannheimia haemolytica	Not Provided
SAMN05326155	Bos taurus	United States of America	2013	Mannheimia haemolytica	Not Provided
SAMN05326156	Bos taurus	United States of America	2013	Mannheimia haemolytica	Not Provided
SAMN05326157	Bos taurus	United States of America	2013	Mannheimia haemolytica	Not Provided
SAMN05326158	Bos taurus	United States of America	2013	Mannheimia haemolytica	Not Provided
SAMN05326159	Bos taurus	United States of America	2013	Mannheimia haemolytica	Not Provided
SAMN05326160	Bos taurus	United States of America	2013	Mannheimia haemolytica	Not Provided
SAMN05326161	Bos taurus	United States of America	2013	Mannheimia haemolytica	Not Provided
SAMN05326162	Bos taurus	United States of America	2013	Mannheimia haemolytica	Not Provided
SAMN05326163	Bos taurus	United States of America	2013	Mannheimia haemolytica	Not Provided
SAMN05326164	Bos taurus	United States of America	2013	Mannheimia haemolytica	Not Provided
SAMN05326165	Bos taurus	United States of America	2013	Mannheimia haemolytica	Not Provided
SAMN05326166	Bos taurus	United States of America	2013	Mannheimia haemolytica	Not Provided
SAMN05326167	Bos taurus	United States of America	2013	Mannheimia haemolytica	Not Provided
SAMN05326168	Bos taurus	United States of America	2013	Mannheimia haemolytica	Not Provided
SAMN05326169	Bos taurus	United States of America	2013	Mannheimia haemolytica	Not Provided
SAMN05326170	Bos taurus	United States of America	2013	Mannheimia haemolytica	Not Provided
SAMN05326171	Bos taurus	United States of America	2013	Mannheimia haemolytica	Not Provided
SAMN05326172	Bos taurus	United States of America	2013	Mannheimia haemolytica	Not Provided
SAMN05326173	Bos taurus	United States of America	2013	Mannheimia haemolytica	Not Provided
SAMN05326174	Bos taurus	United States of America	2013	Mannheimia haemolytica	Not Provided
SAMN05326175	Bos taurus	United States of America	2013	Mannheimia haemolytica	Not Provided
SAMN05326176	Bos taurus	United States of America	2013	Mannheimia haemolytica	Not Provided
SAMN05326177	Bos taurus	United States of America	2013	Mannheimia haemolytica	Not Provided
SAMN05326178	Bos taurus	United States of America	2013	Mannheimia haemolytica	Not Provided
SAMN05326179	Bos taurus	United States of America	2013	Mannheimia haemolytica	Not Provided
SAMN05326180	Bos taurus	United States of America	2013	Mannheimia haemolytica	Not Provided
SAMN05326181	Bos taurus	United States of America	2013	Mannheimia haemolytica	Not Provided
SAMN05326182	Bos taurus	United States of America	2013	Mannheimia haemolytica	Not Provided
SAMN05326183	Bos taurus	United States of America	2013	Mannheimia haemolytica	Not Provided
SAMN05326184	Bos taurus	United States of America	2013	Mannheimia haemolytica	Not Provided
SAMN05326185	Bos taurus	United States of America	2013	Mannheimia haemolytica	Not Provided
SAMN05326186	Bos taurus	United States of America	2013	Mannheimia haemolytica	Not Provided
SAMN05326187	Bos taurus	United States of America	2013	Mannheimia haemolytica	Not Provided
SAMN05326188	Bos taurus	United States of America	2013	Mannheimia haemolytica	Not Provided
SAMN05326189	Bos taurus	United States of America	2013	Mannheimia haemolytica	Not Provided
SAMN05326190	Bos taurus	United States of America	2013	Mannheimia haemolytica	Not Provided
SAMN05326191	Bos taurus	United States of America	2013	Mannheimia haemolytica	Not Provided
SAMN05326192	Bos taurus	United States of America	2013	Mannheimia haemolytica	Not Provided
SAMN05326193	Bos taurus	United States of America	2013	Mannheimia haemolytica	Not Provided
SAMN05326194	Bos taurus	United States of America	2013	Mannheimia haemolytica	Not Provided
SAMN05326195	Bos taurus	United States of America	2013	Mannheimia haemolytica	Not Provided
SAMN05326196	Bos taurus	United States of America	2013	Mannheimia haemolytica	Not Provided
SAMN05326197	Bos taurus	United States of America	2013	Mannheimia haemolytica	Not Provided
SAMN05326198	Bos taurus	United States of America	2013	Mannheimia haemolytica	Not Provided
SAMN05326199	Bos taurus	United States of America	2013	Mannheimia haemolytica	Not Provided
SAMN05326200	Bos taurus	United States of America	2013	Mannheimia haemolytica	Not Provided
SAMN05326201	Bos taurus	United States of America	2013	Mannheimia haemolytica	Not Provided
SAMN05326202	Bos taurus	United States of America	2013	Mannheimia haemolytica	Not Provided
SAMN05326203	Bos taurus	United States of America	2013	Mannheimia haemolytica	Not Provided
SAMN05326204	Bos taurus	United States of America	2013	Mannheimia haemolytica	Not Provided
SAMN05326205	Bos taurus	United States of America	2013	Mannheimia haemolytica	Not Provided
SAMN05326206	Bos taurus	United States of America	2013	Mannheimia haemolytica	Not Provided
SAMN05326207	Bos taurus	United States of America	2013	Mannheimia haemolytica	Not Provided
SAMN05326208	Bos taurus	United States of America	2013	Mannheimia haemolytica	Not Provided
SAMN05326209	Bos taurus	United States of America	2013	Mannheimia haemolytica	Not Provided
SAMN05326210	Bos taurus	United States of America	2013	Mannheimia haemolytica	Not Provided
SAMN05326211	Bos taurus	United States of America	2013	Mannheimia haemolytica	Not Provided
SAMN05326212	Bos taurus	United States of America	2013	Mannheimia haemolytica	Not Provided
SAMN05326213	Bos taurus	United States of America	2013	Mannheimia haemolytica	Not Provided
SAMN05326214	Bos taurus	United States of America	2013	Mannheimia haemolytica	Not Provided
SAMN05326215	Bos taurus	United States of America	2013	Mannheimia haemolytica	Not Provided
SAMN05326216	Bos taurus	United States of America	2013	Mannheimia haemolytica	Not Provided
SAMN05326217	Bos taurus	United States of America	2013	Mannheimia haemolytica	Not Provided
SAMN05326218	Bos taurus	United States of America	2013	Mannheimia haemolytica	Not Provided
SAMN05326219	Bos taurus	United States of America	2013	Mannheimia haemolytica	Not Provided
SAMN05326220	Bos taurus	United States of America	2013	Mannheimia haemolytica	Not Provided
SAMN05326221	Bos taurus	United States of America	2013	Mannheimia haemolytica	Not Provided
SAMN05326222	Bos taurus	United States of America	2013	Mannheimia haemolytica	Not Provided
SAMN05326223	Bos taurus	United States of America	2013	Mannheimia haemolytica	Not Provided
SAMN05326224	Bos taurus	United States of America	2013	Mannheimia haemolytica	Not Provided
SAMN05326225	Bos taurus	United States of America	2013	Mannheimia haemolytica	Not Provided
SAMN05326226	Bos taurus	United States of America	2013	Mannheimia haemolytica	Not Provided
SAMN05326227	Bos taurus	United States of America	2013	Mannheimia haemolytica	Not Provided
SAMN05326228	Bos taurus	United States of America	2013	Mannheimia haemolytica	Not Provided
SAMN05326229	Bos taurus	United States of America	2013	Mannheimia haemolytica	Not Provided
SAMN05326230	Bos taurus	United States of America	2013	Mannheimia haemolytica	Not Provided
SAMN05326231	Bos taurus	United States of America	2013	Mannheimia haemolytica	Not Provided
SAMN05326232	Bos taurus	United States of America	2013	Mannheimia haemolytica	Not Provided
SAMN05326233	Bos taurus	United States of America	2013	Mannheimia haemolytica	Not Provided
SAMN05326234	Bos taurus	United States of America	2013	Mannheimia haemolytica	Not Provided
SAMN05326235	Bos taurus	United States of America	2013	Mannheimia haemolytica	Not Provided
SAMN05326236	Bos taurus	United States of America	2013	Mannheimia haemolytica	Not Provided
SAMN05326237	Bos taurus	United States of America	2013	Mannheimia haemolytica	Not Provided
SAMN05326238	Bos taurus	United States of America	2013	Mannheimia haemolytica	Not Provided
SAMN05326239	Bos taurus	United States of America	2013	Mannheimia haemolytica	Not Provided
SAMN05326240	Bos taurus	United States of America	2013	Mannheimia haemolytica	Not Provided
SAMN05326241	Bos taurus	United States of America	2013	Mannheimia haemolytica	Not Provided
SAMN05326243	Bos taurus	United States of America	2013	Mannheimia haemolytica	Not Provided
SAMN05326244	Bos taurus	United States of America	2013	Mannheimia haemolytica	Not Provided
SAMN05326245	Bos taurus	United States of America	2013	Mannheimia haemolytica	Not Provided
SAMN05326246	Bos taurus	United States of America	2013	Mannheimia haemolytica	Not Provided
SAMN05326247	Bos taurus	United States of America	2013	Mannheimia haemolytica	Not Provided
SAMN05326248	Bos taurus	United States of America	2013	Mannheimia haemolytica	Not Provided
SAMN05326249	Bos taurus	United States of America	2013	Mannheimia haemolytica	Not Provided
SAMN05326250	Bos taurus	United States of America	2013	Mannheimia haemolytica	Not Provided
SAMN05326251	Bos taurus	United States of America	2013	Mannheimia haemolytica	Not Provided
SAMN05326252	Bos taurus	United States of America	2013	Mannheimia haemolytica	Not Provided
SAMN05326254	Bos taurus	United States of America	2013	Mannheimia haemolytica	Not Provided
SAMN05326255	Bos taurus	United States of America	2013	Mannheimia haemolytica	Not Provided
SAMN05326256	Bos taurus	United States of America	2013	Mannheimia haemolytica	Not Provided
SAMN05326257	Bos taurus	United States of America	2013	Mannheimia haemolytica	Not Provided
SAMN05326258	Bos taurus	United States of America	2013	Mannheimia haemolytica	Not Provided
SAMN05326259	Bos taurus	United States of America	2013	Mannheimia haemolytica	Not Provided
SAMN05326260	Bos taurus	United States of America	2013	Mannheimia haemolytica	Not Provided
SAMN05326261	Bos taurus	United States of America	2013	Mannheimia haemolytica	Not Provided
SAMN05326262	Bos taurus	United States of America	2013	Mannheimia haemolytica	Not Provided
SAMN05326263	Bos taurus	United States of America	2013	Mannheimia haemolytica	Not Provided
SAMN05326265	Bos taurus	United States of America	2013	Mannheimia haemolytica	Not Provided
SAMN05326266	Bos taurus	United States of America	2013	Mannheimia haemolytica	Not Provided
SAMN05326268	Bos taurus	United States of America	2013	Mannheimia haemolytica	Not Provided
SAMN05326269	Bos taurus	United States of America	2013	Mannheimia haemolytica	Not Provided
SAMN05326270	Bos taurus	United States of America	2013	Mannheimia haemolytica	Not Provided
SAMN05326271	Bos taurus	United States of America	2013	Mannheimia haemolytica	Not Provided
SAMN05326273	Bos taurus	United States of America	2013	Mannheimia haemolytica	Not Provided
SAMN05326274	Bos taurus	United States of America	2013	Mannheimia haemolytica	Not Provided
SAMN05326275	Bos taurus	United States of America	2013	Mannheimia haemolytica	Not Provided
SAMN05326276	Bos taurus	United States of America	2013	Mannheimia haemolytica	Not Provided
SAMN05326277	Bos taurus	United States of America	2013	Mannheimia haemolytica	Not Provided
SAMN05326278	Bos taurus	United States of America	2013	Mannheimia haemolytica	Not Provided
SAMN05326279	Bos taurus	United States of America	2013	Mannheimia haemolytica	Not Provided
SAMN05326281	Bos taurus	United States of America	2013	Mannheimia haemolytica	Not Provided
SAMN05326282	Bos taurus	United States of America	2013	Mannheimia haemolytica	Not Provided
SAMN05326283	Bos taurus	United States of America	2013	Mannheimia haemolytica	Not Provided
SAMN05326284	Bos taurus	United States of America	2013	Mannheimia haemolytica	Not Provided
SAMN05326285	Bos taurus	United States of America	2013	Mannheimia haemolytica	Not Provided
SAMN05326286	Bos taurus	United States of America	2013	Mannheimia haemolytica	Not Provided
SAMN05326287	Bos taurus	United States of America	2013	Mannheimia haemolytica	Not Provided
SAMN05326288	Bos taurus	United States of America	2013	Mannheimia haemolytica	Not Provided
SAMN05326289	Bos taurus	United States of America	2013	Mannheimia haemolytica	Not Provided
SAMN05326290	Bos taurus	United States of America	2013	Mannheimia haemolytica	Not Provided
SAMN05326291	Bos taurus	United States of America	2013	Mannheimia haemolytica	Not Provided
SAMN05326292	Bos taurus	United States of America	2013	Mannheimia haemolytica	Not Provided
SAMN05326293	Bos taurus	United States of America	2013	Mannheimia haemolytica	Not Provided
SAMN05326294	Bos taurus	United States of America	2013	Mannheimia haemolytica	Not Provided
SAMN05326295	Bos taurus	United States of America	2013	Mannheimia haemolytica	Not Provided
SAMN05326297	Bos taurus	United States of America	2013	Mannheimia haemolytica	Not Provided
SAMN05326298	Bos taurus	United States of America	2013	Mannheimia haemolytica	Not Provided
SAMN05326299	Bos taurus	United States of America	2013	Mannheimia haemolytica	Not Provided
SAMN05326300	Bos taurus	United States of America	2013	Mannheimia haemolytica	Not Provided
SAMN05326301	Bos taurus	United States of America	2013	Mannheimia haemolytica	Not Provided
SAMN05326302	Bos taurus	United States of America	2013	Mannheimia haemolytica	Not Provided
SAMN05326303	Bos taurus	United States of America	2013	Mannheimia haemolytica	Not Provided
SAMN05326304	Bos taurus	United States of America	2013	Mannheimia haemolytica	Not Provided
SAMN05326305	Bos taurus	United States of America	2013	Mannheimia haemolytica	Not Provided
SAMN05326306	Bos taurus	United States of America	2013	Mannheimia haemolytica	Not Provided
SAMN05326307	Bos taurus	United States of America	2013	Mannheimia haemolytica	Not Provided
SAMN05326308	Bos taurus	United States of America	2013	Mannheimia haemolytica	Not Provided
SAMN05326309	Bos taurus	United States of America	2013	Mannheimia haemolytica	Not Provided
SAMN05326310	Bos taurus	United States of America	2013	Mannheimia haemolytica	Not Provided
SAMN05326311	Bos taurus	United States of America	2013	Mannheimia haemolytica	Not Provided
SAMN05326312	Bos taurus	United States of America	2013	Mannheimia haemolytica	Not Provided
SAMN05326313	Bos taurus	United States of America	2013	Mannheimia haemolytica	Not Provided
SAMN05326314	Bos taurus	United States of America	2013	Mannheimia haemolytica	Not Provided
SAMN05326315	Bos taurus	United States of America	2013	Mannheimia haemolytica	Not Provided
SAMN05326316	Bos taurus	United States of America	2013	Mannheimia haemolytica	Not Provided
SAMN05326317	Bos taurus	United States of America	2013	Mannheimia haemolytica	Not Provided
SAMN05326318	Bos taurus	United States of America	2013	Mannheimia haemolytica	Not Provided
SAMN05326319	Bos taurus	United States of America	2013	Mannheimia haemolytica	Not Provided
SAMN05326320	Bos taurus	United States of America	2013	Mannheimia haemolytica	Not Provided
SAMN05326321	Bos taurus	United States of America	2013	Mannheimia haemolytica	Not Provided
SAMN05326322	Bos taurus	United States of America	2013	Mannheimia haemolytica	Not Provided
SAMN05326323	Bos taurus	United States of America	2013	Mannheimia haemolytica	Not Provided
SAMN05326324	Bos taurus	United States of America	2013	Mannheimia haemolytica	Not Provided
SAMN05326325	Bos taurus	United States of America	2013	Mannheimia haemolytica	Not Provided
SAMN05326326	Bos taurus	United States of America	2013	Mannheimia haemolytica	Not Provided
SAMN05326327	Bos taurus	United States of America	2013	Mannheimia haemolytica	Not Provided
SAMN05326328	Bos taurus	United States of America	2013	Mannheimia haemolytica	Not Provided
SAMN05326329	Bos taurus	United States of America	2013	Mannheimia haemolytica	Not Provided
SAMN05326330	Bos taurus	United States of America	2013	Mannheimia haemolytica	Not Provided
SAMN05326331	Bos taurus	United States of America	2013	Mannheimia haemolytica	Not Provided
SAMN05326332	Bos taurus	United States of America	2013	Mannheimia haemolytica	Not Provided
SAMN05326333	Bos taurus	United States of America	2013	Mannheimia haemolytica	Not Provided
SAMN05326334	Bos taurus	United States of America	2013	Mannheimia haemolytica	Not Provided
SAMN05326335	Bos taurus	United States of America	2013	Mannheimia haemolytica	Not Provided
SAMN05326336	Bos taurus	United States of America	2013	Mannheimia haemolytica	Not Provided
SAMN05326337	Bos taurus	United States of America	2013	Mannheimia haemolytica	Not Provided
SAMN05326338	Bos taurus	United States of America	2013	Mannheimia haemolytica	Not Provided
SAMN05326339	Bos taurus	United States of America	2013	Mannheimia haemolytica	Not Provided
SAMN05326341	Bos taurus	United States of America	2013	Mannheimia haemolytica	Not Provided
SAMN05326342	Bos taurus	United States of America	2013	Mannheimia haemolytica	Not Provided
SAMN05326343	Bos taurus	United States of America	2013	Mannheimia haemolytica	Not Provided
SAMN05326344	Bos taurus	United States of America	2013	Mannheimia haemolytica	Not Provided
SAMN05326345	Bos taurus	United States of America	2013	Mannheimia haemolytica	Not Provided
SAMN05326346	Bos taurus	United States of America	2013	Mannheimia haemolytica	Not Provided
SAMN05326347	Bos taurus	United States of America	2013	Mannheimia haemolytica	Not Provided
SAMN05326348	Bos taurus	United States of America	2013	Mannheimia haemolytica	Not Provided
SAMN05326349	Bos taurus	United States of America	2013	Mannheimia haemolytica	Not Provided
SAMN05326351	Bos taurus	United States of America	2013	Mannheimia haemolytica	Not Provided
SAMN05326352	Bos taurus	United States of America	2013	Mannheimia haemolytica	Not Provided
SAMN05326353	Bos taurus	United States of America	2013	Mannheimia haemolytica	Not Provided
SAMN05326355	Bos taurus	United States of America	2013	Mannheimia haemolytica	Not Provided
SAMN05326357	Bos taurus	United States of America	2013	Mannheimia haemolytica	Not Provided
SAMN05326358	Bos taurus	United States of America	2013	Mannheimia haemolytica	Not Provided
SAMN05326359	Bos taurus	United States of America	2013	Mannheimia haemolytica	Not Provided
SAMN05326360	Bos taurus	United States of America	2013	Mannheimia haemolytica	Not Provided
SAMN05326361	Bos taurus	United States of America	2013	Mannheimia haemolytica	Not Provided
SAMN05326362	Bos taurus	United States of America	2013	Mannheimia haemolytica	Not Provided
SAMN05326363	Bos taurus	United States of America	2013	Mannheimia haemolytica	Not Provided
SAMN05326364	Bos taurus	United States of America	2013	Mannheimia haemolytica	Not Provided
SAMN05326365	Bos taurus	United States of America	2013	Mannheimia haemolytica	Not Provided
SAMN05326366	Bos taurus	United States of America	2013	Mannheimia haemolytica	Not Provided
SAMN05326367	Bos taurus	United States of America	2013	Mannheimia haemolytica	Not Provided
SAMN05326368	Bos taurus	United States of America	2013	Mannheimia haemolytica	Not Provided
SAMN05326369	Bos taurus	United States of America	2013	Mannheimia haemolytica	Not Provided
SAMN05326370	Bos taurus	United States of America	2013	Mannheimia haemolytica	Not Provided
SAMN05326371	Bos taurus	United States of America	2013	Mannheimia haemolytica	Not Provided
SAMN05326372	Bos taurus	United States of America	2013	Mannheimia haemolytica	Not Provided
SAMN05326373	Bos taurus	United States of America	2013	Mannheimia haemolytica	Not Provided
SAMN05326374	Bos taurus	United States of America	2013	Mannheimia haemolytica	Not Provided
SAMN05326375	Bos taurus	United States of America	2013	Mannheimia haemolytica	Not Provided
SAMN05326376	Bos taurus	United States of America	2013	Mannheimia haemolytica	Not Provided
SAMN05326377	Bos taurus	United States of America	2013	Mannheimia haemolytica	Not Provided
SAMN05326378	Bos taurus	United States of America	2013	Mannheimia haemolytica	Not Provided
SAMN05326379	Bos taurus	United States of America	2013	Mannheimia haemolytica	Not Provided
SAMN05326380	Bos taurus	United States of America	2013	Mannheimia haemolytica	Not Provided
SAMN05326381	Bos taurus	United States of America	2013	Mannheimia haemolytica	Not Provided
SAMN05326382	Bos taurus	United States of America	2013	Mannheimia haemolytica	Not Provided
SAMN05326383	Bos taurus	United States of America	2013	Mannheimia haemolytica	Not Provided
SAMN05326384	Bos taurus	United States of America	2013	Mannheimia haemolytica	Not Provided
SAMN05326385	Bos taurus	United States of America	2013	Mannheimia haemolytica	Not Provided
SAMN05326386	Bos taurus	United States of America	2013	Mannheimia haemolytica	Not Provided
SAMN05326387	Bos taurus	United States of America	2013	Mannheimia haemolytica	Not Provided
SAMN05326389	Bos taurus	United States of America	2013	Mannheimia haemolytica	Not Provided
SAMN05326390	Bos taurus	United States of America	2013	Mannheimia haemolytica	Not Provided
SAMN05326391	Bos taurus	United States of America	2013	Mannheimia haemolytica	Not Provided
SAMN05326392	Bos taurus	United States of America	2013	Mannheimia haemolytica	Not Provided
SAMN05326393	Bos taurus	United States of America	2013	Mannheimia haemolytica	Not Provided
SAMN05326394	Bos taurus	United States of America	2013	Mannheimia haemolytica	Not Provided
SAMN05326395	Bos taurus	United States of America	2013	Mannheimia haemolytica	Not Provided
SAMN05326396	Bos taurus	United States of America	2013	Mannheimia haemolytica	Not Provided
SAMN05326397	Bos taurus	United States of America	2013	Mannheimia haemolytica	Not Provided
SAMN05326398	Bos taurus	United States of America	2013	Mannheimia haemolytica	Not Provided
SAMN05326399	Bos taurus	United States of America	2013	Mannheimia haemolytica	Not Provided
SAMN05326400	Bos taurus	United States of America	2013	Mannheimia haemolytica	Not Provided
SAMN05326401	Bos taurus	United States of America	2013	Mannheimia haemolytica	Not Provided
SAMN05326402	Bos taurus	United States of America	2013	Mannheimia haemolytica	Not Provided
SAMN05326403	Bos taurus	United States of America	2013	Mannheimia haemolytica	Not Provided
SAMN05326404	Bos taurus	United States of America	2013	Mannheimia haemolytica	Not Provided
SAMN05326405	Bos taurus	United States of America	2013	Mannheimia haemolytica	Not Provided
SAMN05326406	Bos taurus	United States of America	2013	Mannheimia haemolytica	Not Provided
SAMN05326407	Bos taurus	United States of America	2013	Mannheimia haemolytica	Not Provided
SAMN05326409	Bos taurus	United States of America	2013	Mannheimia haemolytica	Not Provided
SAMN05326410	Bos taurus	United States of America	2013	Mannheimia haemolytica	Not Provided
SAMN05326411	Bos taurus	United States of America	2013	Mannheimia haemolytica	Not Provided
SAMN05326413	Bos taurus	United States of America	2013	Mannheimia haemolytica	Not Provided
SAMN05326414	Bos taurus	United States of America	2013	Mannheimia haemolytica	Not Provided
SAMN05326415	Bos taurus	United States of America	2013	Mannheimia haemolytica	Not Provided
SAMN05326416	Bos taurus	United States of America	2013	Mannheimia haemolytica	Not Provided
SAMN05326417	Bos taurus	United States of America	2013	Mannheimia haemolytica	Not Provided
SAMN05326418	Bos taurus	United States of America	2013	Mannheimia haemolytica	Not Provided
SAMN05326419	Bos taurus	United States of America	2013	Mannheimia haemolytica	Not Provided
SAMN05326420	Bos taurus	United States of America	2013	Mannheimia haemolytica	Not Provided
SAMN05326421	Bos taurus	United States of America	2013	Mannheimia haemolytica	Not Provided
SAMN05326422	Bos taurus	United States of America	2013	Mannheimia haemolytica	Not Provided
SAMN05326423	Bos taurus	United States of America	2013	Mannheimia haemolytica	Not Provided
SAMN05326424	Bos taurus	United States of America	2013	Mannheimia haemolytica	Not Provided
SAMN05326425	Bos taurus	United States of America	2013	Mannheimia haemolytica	Not Provided
SAMN05326426	Bos taurus	United States of America	2013	Mannheimia haemolytica	Not Provided
SAMN05326427	Bos taurus	United States of America	2013	Mannheimia haemolytica	Not Provided
SAMN05326428	Bos taurus	United States of America	2013	Mannheimia haemolytica	Not Provided
SAMN05326429	Bos taurus	United States of America	2013	Mannheimia haemolytica	Not Provided
SAMN05326430	Bos taurus	United States of America	2013	Mannheimia haemolytica	Not Provided
SAMN05326431	Bos taurus	United States of America	2013	Mannheimia haemolytica	Not Provided
SAMN05326432	Bos taurus	United States of America	2013	Mannheimia haemolytica	Not Provided
SAMN05326433	Bos taurus	United States of America	2013	Mannheimia haemolytica	Not Provided
SAMN05326434	Bos taurus	United States of America	2013	Mannheimia haemolytica	Not Provided
SAMN05326435	Bos taurus	United States of America	2013	Mannheimia haemolytica	Not Provided
SAMN05326436	Bos taurus	United States of America	2013	Mannheimia haemolytica	Not Provided
SAMN05326437	Bos taurus	United States of America	2013	Mannheimia haemolytica	Not Provided
SAMN05326438	Bos taurus	United States of America	2013	Mannheimia haemolytica	Not Provided
SAMN05326439	Bos taurus	United States of America	2013	Mannheimia haemolytica	Not Provided
SAMN05326440	Bos taurus	United States of America	2013	Mannheimia haemolytica	Not Provided
SAMN05326441	Bos taurus	United States of America	2013	Mannheimia haemolytica	Not Provided
SAMN05326442	Bos taurus	United States of America	2013	Mannheimia haemolytica	Not Provided
SAMN05326443	Bos taurus	United States of America	2013	Mannheimia haemolytica	Not Provided
SAMN05326444	Bos taurus	United States of America	2013	Mannheimia haemolytica	Not Provided
SAMN05326445	Bos taurus	United States of America	2013	Mannheimia haemolytica	Not Provided
SAMN05326446	Bos taurus	United States of America	2013	Mannheimia haemolytica	Not Provided
SAMN05326447	Bos taurus	United States of America	2013	Mannheimia haemolytica	Not Provided
SAMN05326448	Bos taurus	United States of America	2013	Mannheimia haemolytica	Not Provided
SAMN05326449	Bos taurus	United States of America	2013	Mannheimia haemolytica	Not Provided
SAMN05326450	Bos taurus	United States of America	2013	Mannheimia haemolytica	Not Provided
SAMN05326451	Bos taurus	United States of America	2013	Mannheimia haemolytica	Not Provided
SAMN05326452	Bos taurus	United States of America	2013	Mannheimia haemolytica	Not Provided
SAMN05326453	Bos taurus	United States of America	2013	Mannheimia haemolytica	Not Provided
SAMN05326454	Bos taurus	United States of America	2013	Mannheimia haemolytica	Not Provided
SAMN05326455	Bos taurus	United States of America	2013	Mannheimia haemolytica	Not Provided
SAMN05326456	Bos taurus	United States of America	2013	Mannheimia haemolytica	Not Provided
SAMN05326457	Bos taurus	United States of America	2013	Mannheimia haemolytica	Not Provided
SAMN05326458	Bos taurus	United States of America	2013	Mannheimia haemolytica	Not Provided
SAMN05326459	Bos taurus	United States of America	2013	Mannheimia haemolytica	Not Provided
SAMN05326460	Bos taurus	United States of America	2013	Mannheimia haemolytica	Not Provided
SAMN05326461	Bos taurus	United States of America	2013	Mannheimia haemolytica	Not Provided
SAMN05326462	Bos taurus	United States of America	2013	Mannheimia haemolytica	Not Provided
SAMN05326463	Bos taurus	United States of America	2013	Mannheimia haemolytica	Not Provided
SAMN05326464	Bos taurus	United States of America	2013	Mannheimia haemolytica	Not Provided
SAMN05326465	Bos taurus	United States of America	2013	Mannheimia haemolytica	Not Provided
SAMN05326466	Bos taurus	United States of America	2013	Mannheimia haemolytica	Not Provided
SAMN05326467	Bos taurus	United States of America	2013	Mannheimia haemolytica	Not Provided
SAMN05326468	Bos taurus	United States of America	2013	Mannheimia haemolytica	Not Provided
SAMN05326469	Bos taurus	United States of America	2013	Mannheimia haemolytica	Not Provided
SAMN05326470	Bos taurus	United States of America	2013	Mannheimia haemolytica	Not Provided
SAMN05326471	Bos taurus	United States of America	2013	Mannheimia haemolytica	Not Provided
SAMN05326472	Bos taurus	United States of America	2013	Mannheimia haemolytica	Not Provided
SAMN05326473	Bos taurus	United States of America	2013	Mannheimia haemolytica	Not Provided
SAMN05326474	Bos taurus	United States of America	2013	Mannheimia haemolytica	Not Provided
SAMN05326475	Bos taurus	United States of America	2013	Mannheimia haemolytica	Not Provided
SAMN05326476	Bos taurus	United States of America	2013	Mannheimia haemolytica	Not Provided
SAMN05326477	Bos taurus	United States of America	2013	Mannheimia haemolytica	Not Provided
SAMN05326478	Bos taurus	United States of America	2013	Mannheimia haemolytica	Not Provided
SAMN05326479	Bos taurus	United States of America	2013	Mannheimia haemolytica	Not Provided
SAMN05326480	Bos taurus	United States of America	2013	Mannheimia haemolytica	Not Provided
SAMN05326481	Bos taurus	United States of America	2013	Mannheimia haemolytica	Not Provided
SAMN05326482	Bos taurus	United States of America	2013	Mannheimia haemolytica	Not Provided
SAMN05326483	Bos taurus	United States of America	2013	Mannheimia haemolytica	Not Provided
SAMN05326484	Bos taurus	United States of America	2013	Mannheimia haemolytica	Not Provided
SAMN05326485	Bos taurus	United States of America	2013	Mannheimia haemolytica	Not Provided
SAMN05326486	Bos taurus	United States of America	2013	Mannheimia haemolytica	Not Provided
SAMN05326487	Bos taurus	United States of America	2013	Mannheimia haemolytica	Not Provided
SAMN05326488	Bos taurus	United States of America	2013	Mannheimia haemolytica	Not Provided
SAMN05326489	Bos taurus	United States of America	2013	Mannheimia haemolytica	Not Provided
SAMN05326490	Bos taurus	United States of America	2013	Mannheimia haemolytica	Not Provided
SAMN05326491	Bos taurus	United States of America	2013	Mannheimia haemolytica	Not Provided
SAMN05326492	Bos taurus	United States of America	2013	Mannheimia haemolytica	Not Provided
SAMN05326493	Bos taurus	United States of America	2013	Mannheimia haemolytica	Not Provided
SAMN05326494	Bos taurus	United States of America	2013	Mannheimia haemolytica	Not Provided
SAMN05326495	Bos taurus	United States of America	2013	Mannheimia haemolytica	Not Provided
SAMN05326496	Bos taurus	United States of America	2013	Mannheimia haemolytica	Not Provided
SAMN05326497	Bos taurus	United States of America	2013	Mannheimia haemolytica	Not Provided
SAMN05326498	Bos taurus	United States of America	2013	Mannheimia haemolytica	Not Provided
SAMN05326499	Bos taurus	United States of America	2013	Mannheimia haemolytica	Not Provided
SAMN05326500	Bos taurus	United States of America	2013	Mannheimia haemolytica	Not Provided
SAMN05326501	Bos taurus	United States of America	2013	Mannheimia haemolytica	Not Provided
SAMN05326502	Bos taurus	United States of America	2013	Mannheimia haemolytica	Not Provided
SAMN05326503	Bos taurus	United States of America	2013	Mannheimia haemolytica	Not Provided
SAMN05326504	Bos taurus	United States of America	2013	Mannheimia haemolytica	Not Provided
SAMN05326505	Bos taurus	United States of America	2013	Mannheimia haemolytica	Not Provided
SAMN05326506	Bos taurus	United States of America	2013	Mannheimia haemolytica	Not Provided
SAMN05326507	Bos taurus	United States of America	2013	Mannheimia haemolytica	Not Provided
SAMN05326508	Bos taurus	United States of America	2013	Mannheimia haemolytica	Not Provided
SAMN05326509	Bos taurus	United States of America	2013	Mannheimia haemolytica	Not Provided
SAMN05326510	Bos taurus	United States of America	2013	Mannheimia haemolytica	Not Provided
SAMN05326511	Bos taurus	United States of America	2013	Mannheimia haemolytica	Not Provided
SAMN05326512	Bos taurus	United States of America	2013	Mannheimia haemolytica	Not Provided
SAMN05326513	Bos taurus	United States of America	2013	Mannheimia haemolytica	Not Provided
SAMN05326514	Bos taurus	United States of America	2013	Mannheimia haemolytica	Not Provided
SAMN05326515	Bos taurus	United States of America	2013	Mannheimia haemolytica	Not Provided
SAMN05326516	Bos taurus	United States of America	2013	Mannheimia haemolytica	Not Provided
SAMN05326517	Bos taurus	United States of America	2013	Mannheimia haemolytica	Not Provided
SAMN05326518	Bos taurus	United States of America	2013	Mannheimia haemolytica	Not Provided
SAMN05326519	Bos taurus	United States of America	2013	Mannheimia haemolytica	Not Provided
SAMN05326520	Bos taurus	United States of America	2013	Mannheimia haemolytica	Not Provided
SAMN05326521	Bos taurus	United States of America	2013	Mannheimia haemolytica	Not Provided
SAMN05326522	Bos taurus	United States of America	2013	Mannheimia haemolytica	Not Provided
SAMN05326523	Bos taurus	United States of America	2013	Mannheimia haemolytica	Not Provided
SAMN05326524	Bos taurus	United States of America	2013	Mannheimia haemolytica	Not Provided
SAMN05326525	Bos taurus	United States of America	2013	Mannheimia haemolytica	Not Provided
SAMN05326526	Bos taurus	United States of America	2013	Mannheimia haemolytica	Not Provided
SAMN05326527	Bos taurus	United States of America	2013	Mannheimia haemolytica	Not Provided
SAMN05326528	Bos taurus	United States of America	2013	Mannheimia haemolytica	Not Provided
SAMN05326529	Bos taurus	United States of America	2013	Mannheimia haemolytica	Not Provided
SAMN05326530	Bos taurus	United States of America	2013	Mannheimia haemolytica	Not Provided
SAMN05326531	Bos taurus	United States of America	2013	Mannheimia haemolytica	Not Provided
SAMN05326532	Bos taurus	United States of America	2013	Mannheimia haemolytica	Not Provided
SAMN05326533	Bos taurus	United States of America	2013	Mannheimia haemolytica	Not Provided
SAMN05326534	Bos taurus	United States of America	2013	Mannheimia haemolytica	Not Provided
SAMN05326535	Bos taurus	United States of America	2013	Mannheimia haemolytica	Not Provided
SAMN05326536	Bos taurus	United States of America	2013	Mannheimia haemolytica	Not Provided
SAMN05326537	Bos taurus	United States of America	2013	Mannheimia haemolytica	Not Provided
SAMN05326538	Bos taurus	United States of America	2013	Mannheimia haemolytica	Not Provided
SAMN05326539	Bos taurus	United States of America	2013	Mannheimia haemolytica	Not Provided
SAMN05717083	Bos taurus	United States of America	2004	Mannheimia haemolytica	Not Provided	Lung
SAMN05717084	Bos taurus	United States of America	2010	Mannheimia haemolytica	Not Provided
SAMN05717085	Bos taurus	United States of America	2010	Mannheimia haemolytica	Not Provided
SAMN05717086	Bos taurus	United States of America	2013	Mannheimia haemolytica	Not Provided
SAMN05717087	Bos taurus	United States of America	2013	Mannheimia haemolytica	Not Provided
SAMN05717088	Bos taurus	United States of America	2013	Mannheimia haemolytica	Not Provided
SAMN05717089	Bos taurus	United States of America	2013	Mannheimia haemolytica	Not Provided
SAMN05717090	Bos taurus	United States of America	2013	Mannheimia haemolytica	Not Provided
SAMN05717091	Bos taurus	United States of America	2013	Mannheimia haemolytica	Not Provided
SAMN05717092	Bos taurus	United States of America	2013	Mannheimia haemolytica	Not Provided
SAMN05717093	Bos taurus	United States of America	2013	Mannheimia haemolytica	Not Provided
SAMN05717094	Bos taurus	United States of America	2013	Mannheimia haemolytica	Not Provided
SAMN05717095	Bos taurus	United States of America	2013	Mannheimia haemolytica	Not Provided
SAMN05717096	Bos taurus	United States of America	2013	Mannheimia haemolytica	Not Provided
SAMN05717097	Bos taurus	United States of America	2013	Mannheimia haemolytica	Not Provided
SAMN05717098	Bos taurus	United States of America	2005	Mannheimia haemolytica	Not Provided
SAMN05717099	Bos taurus	United States of America	2010	Mannheimia haemolytica	Not Provided
SAMN05717100	Bos taurus	United States of America	2013	Mannheimia haemolytica	Not Provided
SAMN05717101	Bos taurus	United States of America	2013	Mannheimia haemolytica	Not Provided
SAMN05717102	Bos taurus	United States of America	2013	Mannheimia haemolytica	Not Provided
SAMN05717103	Bos taurus	United States of America	2013	Mannheimia haemolytica	Not Provided
SAMN05717104	Bos taurus	United States of America	2013	Mannheimia haemolytica	Not Provided
SAMN05717105	Bos taurus	United States of America	2013	Mannheimia haemolytica	Not Provided
SAMN05717106	Bos taurus	United States of America	2013	Mannheimia haemolytica	Not Provided
SAMN05717107	Bos taurus	United States of America	2013	Mannheimia haemolytica	Not Provided
SAMN05717108	Bos taurus	United States of America	2013	Mannheimia haemolytica	Not Provided
SAMN05717109	Bos taurus	United States of America	2013	Mannheimia haemolytica	Not Provided
SAMN05717110	Bos taurus	United States of America	2013	Mannheimia haemolytica	Not Provided
SAMN05717111	Bos taurus	United States of America	2013	Mannheimia haemolytica	Not Provided	Nasopharynx
SAMN05717112	Bos taurus	United States of America	2013	Mannheimia haemolytica	Not Provided
SAMN05717113	Bos taurus	United States of America	2013	Mannheimia haemolytica	Not Provided
SAMN05717114	Bos taurus	United States of America	2013	Mannheimia haemolytica	Not Provided
SAMN05717115	Bos taurus	United States of America	2013	Mannheimia haemolytica	Not Provided
SAMN05717116	Bos taurus	United States of America	2013	Mannheimia haemolytica	Not Provided
SAMN05717117	Bos taurus	United States of America	2013	Mannheimia haemolytica	Not Provided
SAMN05717120	Bos taurus	United States of America	2004	Mannheimia haemolytica	Not Provided
SAMN05717121	Bos taurus	United States of America	2005	Mannheimia haemolytica	Not Provided
SAMN05717122	Bos taurus	United States of America	2007	Mannheimia haemolytica	Not Provided
SAMN05717124	Bos taurus	United States of America	2013	Mannheimia haemolytica	Not Provided
SAMN05717125	Bos taurus	United States of America	2003	Mannheimia haemolytica	Not Provided
SAMN05717126	Bos taurus	United States of America	2007	Mannheimia haemolytica	Not Provided
SAMN05717127	Bos taurus	United States of America	2008	Mannheimia haemolytica	Not Provided
SAMN05717128	Bos taurus	United States of America	2007	Mannheimia haemolytica	Not Provided
SAMN05717129	Bos taurus	United States of America	2003	Mannheimia haemolytica	Not Provided
SAMN05717130	Bos taurus	United States of America	2010	Mannheimia haemolytica	Not Provided
SAMN05717131	Bos taurus	United States of America	2011	Mannheimia haemolytica	Not Provided
SAMN05717132	Bos taurus	United States of America	2004	Mannheimia haemolytica	Not Provided
SAMN05717133	Bos taurus	United States of America	2006	Mannheimia haemolytica	Not Provided
SAMN05717134	Bos taurus	United States of America	2010	Mannheimia haemolytica	Not Provided
SAMN05717135	Bos taurus	United States of America	2010	Mannheimia haemolytica	Not Provided
SAMN05717136	Bos taurus	United States of America	2008	Mannheimia haemolytica	Not Provided
SAMN05717137	Bos taurus	United States of America	2013	Mannheimia haemolytica	Not Provided
SAMN05717138	Bos taurus	United States of America	2013	Mannheimia haemolytica	Not Provided
SAMN05717139	Bos taurus	United States of America	2009	Mannheimia haemolytica	Not Provided
SAMN05717141	Bos taurus	United States of America	2013	Mannheimia haemolytica	Not Provided
SAMN05717142	Bos taurus	United States of America	2004	Mannheimia haemolytica	Not Provided
SAMN05717143	Bos taurus	United States of America	2007	Mannheimia haemolytica	Not Provided
SAMN05717144	Bos taurus	United States of America	2008	Mannheimia haemolytica	Not Provided
SAMN05717145	Bos taurus	United States of America	2013	Mannheimia haemolytica	Not Provided
SAMN05717146	Bos taurus	United States of America	2010	Mannheimia haemolytica	Not Provided
SAMN05717147	Bos taurus	United States of America	2002	Mannheimia haemolytica	Not Provided
SAMN05717148	Bos taurus	United States of America	2007	Mannheimia haemolytica	Not Provided
SAMN05717149	Bos taurus	United States of America	2008	Mannheimia haemolytica	Not Provided
SAMN05717150	Bos taurus	United States of America	2013	Mannheimia haemolytica	Not Provided
SAMN05717151	Bos taurus	United States of America	2005	Mannheimia haemolytica	Not Provided
SAMN05919893	Bos taurus	United States of America	2016	Mannheimia haemolytica	Not Provided
SAMN05919894	Bos taurus	United States of America	2016	Mannheimia haemolytica	Not Provided
SAMN07537190	Bos taurus	United States of America	2009	Mannheimia haemolytica	Not Provided
SAMN07537191	Bos taurus	United States of America	2011	Mannheimia haemolytica	Not Provided
SAMN07537192	Bos taurus	United States of America	2010	Mannheimia haemolytica	Not Provided
SAMN07537193	Bos taurus	United States of America	2009	Mannheimia haemolytica	Not Provided
SAMN10363427	NA	United States of America	NA	Mannheimia haemolytica	Not Provided	Not provided
SAMN10847977	Bos taurus	United States of America	2016	Mannheimia haemolytica	Not Provided	Nasopharynx
SAMN10847978	Bos taurus	United States of America	2016	Mannheimia haemolytica	Not Provided	Nasopharynx
SAMN10847979	Bos taurus	United States of America	2016	Mannheimia haemolytica	Not Provided	Nasopharynx
SAMN10847980	Bos taurus	United States of America	2016	Mannheimia haemolytica	Not Provided	Nasopharynx
SAMN10847981	Bos taurus	United States of America	2016	Mannheimia haemolytica	Not Provided	Nasopharynx
SAMN10847982	Bos taurus	United States of America	2016	Mannheimia haemolytica	Not Provided	Nasopharynx
SAMN10847983	Bos taurus	United States of America	2016	Mannheimia haemolytica	Not Provided	Nasopharynx
SAMN10847984	Bos taurus	United States of America	2016	Mannheimia haemolytica	Not Provided	Nasopharynx
SAMN10847985	Bos taurus	United States of America	2016	Mannheimia haemolytica	Not Provided	Nasopharynx
SAMN10847986	Bos taurus	United States of America	2016	Mannheimia haemolytica	Not Provided	Nasopharynx
SAMN10847987	Bos taurus	United States of America	2016	Mannheimia haemolytica	Not Provided	Nasopharynx
SAMN10847988	Bos taurus	United States of America	2016	Mannheimia haemolytica	Not Provided	Nasopharynx
SAMN10847989	Bos taurus	United States of America	2016	Mannheimia haemolytica	Not Provided	Nasopharynx
SAMN10847990	Bos taurus	United States of America	2016	Mannheimia haemolytica	Not Provided	Nasopharynx
SAMN10847991	Bos taurus	United States of America	2016	Mannheimia haemolytica	Not Provided	Nasopharynx
SAMN10847992	Bos taurus	United States of America	2016	Mannheimia haemolytica	Not Provided	Nasopharynx
SAMN10847993	Bos taurus	United States of America	2016	Mannheimia haemolytica	Not Provided	Nasopharynx
SAMN10847994	Bos taurus	United States of America	2016	Mannheimia haemolytica	Not Provided	Nasopharynx
SAMN10847995	Bos taurus	United States of America	2016	Mannheimia haemolytica	Not Provided	Nasopharynx
SAMN10847996	Bos taurus	United States of America	2016	Mannheimia haemolytica	Not Provided	Nasopharynx
SAMN10847997	Bos taurus	United States of America	2016	Mannheimia haemolytica	Not Provided	Nasopharynx
SAMN10847998	Bos taurus	United States of America	2016	Mannheimia haemolytica	Not Provided	Nasopharynx
SAMN10847999	Bos taurus	United States of America	2016	Mannheimia haemolytica	Not Provided	Nasopharynx
SAMN10848000	Bos taurus	United States of America	2016	Mannheimia haemolytica	Not Provided	Nasopharynx
SAMN10848001	Bos taurus	United States of America	2016	Mannheimia haemolytica	Not Provided	Nasopharynx
SAMN10848002	Bos taurus	United States of America	2016	Mannheimia haemolytica	Not Provided	Nasopharynx
SAMN10848003	Bos taurus	United States of America	2016	Mannheimia haemolytica	Not Provided	Nasopharynx
SAMN10848004	Bos taurus	United States of America	2016	Mannheimia haemolytica	Not Provided	Nasopharynx
SAMN10848005	Bos taurus	United States of America	2016	Mannheimia haemolytica	Not Provided	Nasopharynx
SAMN10848006	Bos taurus	United States of America	2016	Mannheimia haemolytica	Not Provided	Nasopharynx
SAMN10848007	Bos taurus	United States of America	2016	Mannheimia haemolytica	Not Provided	Nasopharynx
SAMN10848008	Bos taurus	United States of America	2016	Mannheimia haemolytica	Not Provided	Nasopharynx
SAMN10848009	Bos taurus	United States of America	2016	Mannheimia haemolytica	Not Provided	Nasopharynx
SAMN10848010	Bos taurus	United States of America	2016	Mannheimia haemolytica	Not Provided	Nasopharynx
SAMN10848011	Bos taurus	United States of America	2016	Mannheimia haemolytica	Not Provided	Nasopharynx
SAMN10848012	Bos taurus	United States of America	2016	Mannheimia haemolytica	Not Provided	Nasopharynx
SAMN10848013	Bos taurus	United States of America	2016	Mannheimia haemolytica	Not Provided	Nasopharynx
SAMN10848014	Bos taurus	United States of America	2016	Mannheimia haemolytica	Not Provided	Nasopharynx
SAMN10848015	Bos taurus	United States of America	2016	Mannheimia haemolytica	Not Provided	Nasopharynx
SAMN10848016	Bos taurus	United States of America	2016	Mannheimia haemolytica	Not Provided	Nasopharynx
SAMN10848017	Bos taurus	United States of America	2016	Mannheimia haemolytica	Not Provided	Nasopharynx
SAMN10848018	Bos taurus	United States of America	2016	Mannheimia haemolytica	Not Provided	Nasopharynx
SAMN10848019	Bos taurus	United States of America	2016	Mannheimia haemolytica	Not Provided	Nasopharynx
SAMN10848020	Bos taurus	United States of America	2016	Mannheimia haemolytica	Not Provided	Nasopharynx
SAMN10848021	Bos taurus	United States of America	2016	Mannheimia haemolytica	Not Provided	Nasopharynx
SAMN10848022	Bos taurus	United States of America	2016	Mannheimia haemolytica	Not Provided	Nasopharynx
SAMN10848023	Bos taurus	United States of America	2016	Mannheimia haemolytica	Not Provided	Nasopharynx
SAMN10848024	Bos taurus	United States of America	2016	Mannheimia haemolytica	Not Provided	Nasopharynx
SAMN14970543	Bos taurus	United States of America	2018	Mannheimia haemolytica	Yes	Lung
SAMN14970544	Bos taurus	United States of America	2018	Mannheimia haemolytica	Yes	Lung
SAMN14970545	Bos taurus	United States of America	2018	Mannheimia haemolytica	Yes	Lung
SAMN14970546	Bos taurus	United States of America	2018	Mannheimia haemolytica	Yes	Lung
SAMN14970547	Bos taurus	United States of America	2018	Mannheimia haemolytica	Yes	Lung
SAMN14970548	Bos taurus	United States of America	2018	Mannheimia haemolytica	Yes	Lung
SAMN14970549	Bos taurus	United States of America	2018	Mannheimia haemolytica	Yes	Lung
SAMN14970550	Bos taurus	United States of America	2018	Mannheimia haemolytica	Yes	Lung
SAMN14970551	Bos taurus	United States of America	2018	Mannheimia haemolytica	Yes	Lung
SAMN14970552	Bos taurus	United States of America	2018	Mannheimia haemolytica	Yes	Lung
SAMN14970553	Bos taurus	United States of America	2018	Mannheimia haemolytica	Yes	Lung
SAMN14970554	Bos taurus	United States of America	2018	Mannheimia haemolytica	Yes	Lung
SAMN14970555	Bos taurus	United States of America	2018	Mannheimia haemolytica	Yes	Lung
SAMN14970556	Bos taurus	United States of America	2018	Mannheimia haemolytica	Yes	Lung
SAMN14970557	Bos taurus	United States of America	2018	Mannheimia haemolytica	Yes	Lung
SAMN14970559	Bos taurus	United States of America	2018	Mannheimia haemolytica	Yes	Lung
SAMN14970560	Bos taurus	United States of America	2018	Mannheimia haemolytica	Yes	Lung
SAMN14970561	Bos taurus	United States of America	2018	Mannheimia haemolytica	Yes	Lung
SAMN14970563	Bos taurus	United States of America	2018	Mannheimia haemolytica	Yes	Lung
SAMN14970564	Bos taurus	United States of America	2018	Mannheimia haemolytica	Yes	Lung
SAMN14970565	Bos taurus	United States of America	2018	Mannheimia haemolytica	Yes	Lung
SAMN14970566	Bos taurus	United States of America	2018	Mannheimia haemolytica	Yes	Lung
SAMN14970567	Bos taurus	United States of America	2018	Mannheimia haemolytica	Yes	Lung
SAMN14970568	Bos taurus	United States of America	2018	Mannheimia haemolytica	Yes	Lung
SAMN14970569	Bos taurus	United States of America	2018	Mannheimia haemolytica	Yes	Lung
SAMN14970570	Bos taurus	United States of America	2018	Mannheimia haemolytica	Yes	Nasopharynx
SAMN14970571	Bos taurus	United States of America	2018	Mannheimia haemolytica	Yes	Lung
SAMN14970572	Bos taurus	United States of America	2018	Mannheimia haemolytica	Yes	Lung
SAMN14970573	Bos taurus	United States of America	2018	Mannheimia haemolytica	Yes	Lung
SAMN14970574	Bos taurus	United States of America	2018	Mannheimia haemolytica	Yes	Nasopharynx
SAMN14970575	Bos taurus	United States of America	2018	Mannheimia haemolytica	Yes	Lung
SAMN14970576	Bos taurus	United States of America	2018	Mannheimia haemolytica	Yes	Lung
SAMN14970578	Bos taurus	United States of America	2018	Mannheimia haemolytica	Yes	Lung
SAMN14970579	Bos taurus	United States of America	2018	Mannheimia haemolytica	Yes	Lung
SAMN14970580	Bos taurus	United States of America	2018	Mannheimia haemolytica	Yes	Lung
SAMN14970581	Bos taurus	United States of America	2018	Mannheimia haemolytica	Yes	Lung
SAMN14970582	Bos taurus	United States of America	2018	Mannheimia haemolytica	Yes	Lung
SAMN14970583	Bos taurus	United States of America	2018	Mannheimia haemolytica	Yes	Nasopharynx
SAMN14970584	Bos taurus	United States of America	2018	Mannheimia haemolytica	Yes	Lung
SAMN14970585	Bos taurus	United States of America	2018	Mannheimia haemolytica	Yes	Nasopharynx
SAMN14970586	Bos taurus	United States of America	2018	Mannheimia haemolytica	Yes	Lung
SAMN14970587	Bos taurus	United States of America	2018	Mannheimia haemolytica	Yes	Lung
SAMN14970588	Bos taurus	United States of America	2018	Mannheimia haemolytica	Yes	Lung
SAMN14970589	Bos taurus	United States of America	2018	Mannheimia haemolytica	Yes	Lung
SAMN14970590	Bos taurus	United States of America	2018	Mannheimia haemolytica	Yes	Lung
SAMN14970591	Bos taurus	United States of America	2018	Mannheimia haemolytica	Yes	Lung
SAMN14970592	Bos taurus	United States of America	2018	Mannheimia haemolytica	Yes	Lung
SAMN14970593	Bos taurus	United States of America	2018	Mannheimia haemolytica	Yes	Lung
SAMN14970594	Bos taurus	United States of America	2018	Mannheimia haemolytica	Yes	Lung
SAMN14970595	Bos taurus	United States of America	NA	Mannheimia haemolytica	Yes	Lung
SAMN14970596	Bos taurus	United States of America	2018	Mannheimia haemolytica	Yes	spleen
SAMN14970597	Bos taurus	United States of America	2018	Mannheimia haemolytica	Yes	Lung
SAMN14970598	Bos taurus	United States of America	2018	Mannheimia haemolytica	Yes	Lung
SAMN14970599	Bos taurus	United States of America	2018	Mannheimia haemolytica	Yes	Lung
SAMN14970600	Bos taurus	United States of America	2018	Mannheimia haemolytica	Yes	Lung
SAMN14970601	Bos taurus	United States of America	2018	Mannheimia haemolytica	Yes	Nasopharynx
SAMN14970602	Bos taurus	United States of America	2018	Mannheimia haemolytica	Yes	Lung
SAMN14970603	Bos taurus	United States of America	2018	Mannheimia haemolytica	Yes	Lung
SAMN14970604	Bos taurus	United States of America	2018	Mannheimia haemolytica	Yes	Lung
SAMN14970605	Bos taurus	United States of America	2018	Mannheimia haemolytica	Yes	Lung
SAMN14970606	Bos taurus	United States of America	2018	Mannheimia haemolytica	Yes	Lung
SAMN14970609	Bos taurus	United States of America	2018	Mannheimia haemolytica	Yes	Lung
SAMN14970610	Bos taurus	United States of America	2018	Mannheimia haemolytica	Yes	Lung
SAMN14970611	Bos taurus	United States of America	2018	Mannheimia haemolytica	Yes	Lung
SAMN14970612	Bos taurus	United States of America	2018	Mannheimia haemolytica	Yes	Lung
SAMN14970613	Bos taurus	United States of America	2019	Mannheimia haemolytica	Yes	Lung
SAMN14970614	Bos taurus	United States of America	2018	Mannheimia haemolytica	Yes	Lung
SAMN14970615	Bos taurus	United States of America	2018	Mannheimia haemolytica	Yes	Lung
SAMN14970616	Bos taurus	United States of America	2018	Mannheimia haemolytica	Yes	Lung
SAMN14970617	Bos taurus	United States of America	2018	Mannheimia haemolytica	Yes	Lung
SAMN14970618	Bos taurus	United States of America	2018	Mannheimia haemolytica	Yes	Lung
SAMN14970619	Bos taurus	United States of America	2018	Mannheimia haemolytica	Yes	Lung
SAMN14970620	Bos taurus	United States of America	2018	Mannheimia haemolytica	Yes	Lung
SAMN14970621	Bos taurus	United States of America	2018	Mannheimia haemolytica	Yes	Lung
SAMN14970622	Bos taurus	United States of America	2018	Mannheimia haemolytica	Yes	Lung
SAMN14970623	Bos taurus	United States of America	2018	Mannheimia haemolytica	Yes	Lung
SAMN14970624	Bos taurus	United States of America	2018	Mannheimia haemolytica	Yes	Lung
SAMN14970625	Bos taurus	United States of America	2018	Mannheimia haemolytica	Yes	Lung
SAMN14970626	Bos taurus	United States of America	2018	Mannheimia haemolytica	Yes	Lung
SAMN14970627	Bos taurus	United States of America	2018	Mannheimia haemolytica	Yes	Lung
SAMN14970628	Bos taurus	United States of America	2018	Mannheimia haemolytica	Yes	Lung
SAMN25596884	Bos taurus	United States of America	2019	Mannheimia haemolytica	Yes	Lung
SAMN25596885	Bos taurus	United States of America	2018	Mannheimia haemolytica	Yes	Lung
SAMN25596886	Bos taurus	United States of America	2019	Mannheimia haemolytica	Yes	Lung
SAMN25596887	Bos taurus	United States of America	2019	Mannheimia haemolytica	Yes	Lung
SAMN25596888	Bos taurus	United States of America	2019	Mannheimia haemolytica	Yes	Lung
SAMN25596889	Bos taurus	United States of America	2019	Mannheimia haemolytica	Yes	Lung
SAMN25596890	Bos taurus	United States of America	2019	Mannheimia haemolytica	Yes	Lung
SAMN25596891	Bos taurus	United States of America	2019	Mannheimia haemolytica	Yes	Lung
SAMN25596892	Bos taurus	United States of America	2019	Mannheimia haemolytica	Yes	Lung
SAMN25596893	Bos taurus	United States of America	2019	Mannheimia haemolytica	Yes	Lung Tissue
SAMN25596894	Bos taurus	United States of America	2019	Mannheimia haemolytica	Yes	Lung Tissue
SAMN25596895	Bos taurus	United States of America	2019	Mannheimia haemolytica	Yes	Lung Tissue
SAMN25596896	Bos taurus	United States of America	2019	Mannheimia haemolytica	Yes	lung swab
SAMN25596897	Bos taurus	United States of America	2019	Mannheimia haemolytica	Yes	DNPS
SAMN25596898	Bos taurus	United States of America	2019	Mannheimia haemolytica	Yes	LUNG
SAMN25596899	Bos taurus	United States of America	2019	Mannheimia haemolytica	Yes	LUNG
SAMN25596900	Bos taurus	United States of America	2019	Mannheimia haemolytica	Yes	LUNG
SAMN25596901	Bos taurus	United States of America	2019	Mannheimia haemolytica	Yes	LUNG
SAMN25596902	Bos taurus	United States of America	2019	Mannheimia haemolytica	Yes	LUNG
SAMN25596903	Bos taurus	United States of America	2019	Mannheimia haemolytica	Yes	LUNG
SAMN25596904	Bos taurus	United States of America	2019	Mannheimia haemolytica	Yes	LUNG
SAMN25596905	Bos taurus	United States of America	2019	Mannheimia haemolytica	Yes	LUNG
SAMN25596906	Bos taurus	United States of America	2019	Mannheimia haemolytica	Yes	LUNG
SAMN25596907	Bos taurus	United States of America	2019	Mannheimia haemolytica	Yes	LUNG
SAMN25596908	Bos taurus	United States of America	2019	Mannheimia haemolytica	Yes	Lung
SAMN25596909	Bos taurus	United States of America	2019	Mannheimia haemolytica	Yes	Lung
SAMN25596910	Bos taurus	United States of America	2019	Mannheimia haemolytica	Yes	Lung
SAMN25596911	Bos taurus	United States of America	2019	Mannheimia haemolytica	Yes	Lung
SAMN25596912	Bos taurus	United States of America	2019	Mannheimia haemolytica	Yes	Lung
SAMN25596913	Bos taurus	United States of America	2019	Mannheimia haemolytica	Yes	Lung
SAMN25596914	Bos taurus	United States of America	2019	Mannheimia haemolytica	Yes	trachea
SAMN25596915	Bos taurus	United States of America	2019	Mannheimia haemolytica	Yes	lunglymph node pool
SAMN25596916	Bos taurus	United States of America	2019	Mannheimia haemolytica	Yes	Lung
SAMN25596917	Bos taurus	United States of America	2019	Mannheimia haemolytica	Yes	LUNG
SAMN25596918	Bos taurus	United States of America	2019	Mannheimia haemolytica	Yes	Lung
SAMN25596919	Bos taurus	United States of America	2019	Mannheimia haemolytica	Yes	Lung
SAMN25596920	Bos taurus	United States of America	2019	Mannheimia haemolytica	Yes	Lung
SAMN25596921	Bos taurus	United States of America	2019	Mannheimia haemolytica	Yes	Lung
SAMN25596922	Bos taurus	United States of America	2019	Mannheimia haemolytica	Yes	Lung
SAMN25596923	Bos taurus	United States of America	2019	Mannheimia haemolytica	Yes	Lung
SAMN25596924	Bos taurus	United States of America	2019	Mannheimia haemolytica	Yes	Lung
SAMN25596926	Bos taurus	United States of America	2019	Mannheimia haemolytica	Yes	Lung
SAMN25596927	Bos taurus	United States of America	2019	Mannheimia haemolytica	Yes	Lung
SAMN25596928	Bos taurus	United States of America	2019	Mannheimia haemolytica	Yes	Lung
SAMN25596929	Bos taurus	United States of America	2019	Mannheimia haemolytica	Yes	Lung
SAMN25596930	Bos taurus	United States of America	2019	Mannheimia haemolytica	Yes	Lung
SAMN25596931	Bos taurus	United States of America	2019	Mannheimia haemolytica	Yes	Lung
SAMN25596932	Bos taurus	United States of America	2019	Mannheimia haemolytica	Yes	Lung
SAMN25596933	Bos taurus	United States of America	2019	Mannheimia haemolytica	Yes	Lung
SAMN25596934	Bos taurus	United States of America	2019	Mannheimia haemolytica	Yes	Lung
SAMN25596935	Bos taurus	United States of America	2019	Mannheimia haemolytica	Yes	Lung
SAMN25596936	Bos taurus	United States of America	2019	Mannheimia haemolytica	Yes	Pharyngeal
SAMN25596937	Bos taurus	United States of America	2019	Mannheimia haemolytica	Yes	Lung
SAMN25596938	Bos taurus	United States of America	2019	Mannheimia haemolytica	Yes	Lung
SAMN25596939	Bos taurus	United States of America	2019	Mannheimia haemolytica	Yes	Lung
SAMN25596940	Bos taurus	United States of America	2019	Mannheimia haemolytica	Yes	Lung
SAMN25596941	Bos taurus	United States of America	2019	Mannheimia haemolytica	Yes	Lung
SAMN25596942	Bos taurus	United States of America	2019	Mannheimia haemolytica	Yes	Lung
SAMN25596943	Bos taurus	United States of America	2019	Mannheimia haemolytica	Yes	Lymph node
SAMN25596944	Bos taurus	United States of America	2019	Mannheimia haemolytica	Yes	Lung
SAMN25596945	Bos taurus	United States of America	2019	Mannheimia haemolytica	Yes	Lung
SAMN25596946	Bos taurus	United States of America	2019	Mannheimia haemolytica	Yes	Liver
SAMN25596947	Bos taurus	United States of America	2019	Mannheimia haemolytica	Yes	Nasopharynx
SAMN25596948	Bos taurus	United States of America	2019	Mannheimia haemolytica	Yes	Lung
SAMN25596949	Bos taurus	United States of America	2019	Mannheimia haemolytica	Yes	Lung
SAMN25596950	Bos taurus	United States of America	2019	Mannheimia haemolytica	Yes	Lung
SAMN25596951	Bos taurus	United States of America	2019	Mannheimia haemolytica	Yes	Liver
SAMN25596952	Bos taurus	United States of America	2019	Mannheimia haemolytica	Yes	Lung
SAMN25596953	Bos taurus	United States of America	2019	Mannheimia haemolytica	Yes	Lung
SAMN25596954	Bos taurus	United States of America	2019	Mannheimia haemolytica	Yes	Lung
SAMN25596955	Bos taurus	United States of America	2019	Mannheimia haemolytica	Yes	Lung
SAMN25596956	Bos taurus	United States of America	2019	Mannheimia haemolytica	Yes	Lung
SAMN25596957	Bos taurus	United States of America	2019	Mannheimia haemolytica	Yes	Nasopharynx
SAMN25596958	Bos taurus	United States of America	2019	Mannheimia haemolytica	Yes	Lung
SAMN25596959	Bos taurus	United States of America	2019	Mannheimia haemolytica	Yes	Lung
SAMN25596960	Bos taurus	United States of America	2019	Mannheimia haemolytica	Yes	Lung
SAMN25596961	Bos taurus	United States of America	2019	Mannheimia haemolytica	Yes	Lung
SAMN25596962	Bos taurus	United States of America	2019	Mannheimia haemolytica	Yes	Lung
SAMN25596963	Bos taurus	United States of America	2019	Mannheimia haemolytica	Yes	Lung
SAMN25596964	Bos taurus	United States of America	2019	Mannheimia haemolytica	Yes	Lung
SAMN25596965	Bos taurus	United States of America	2019	Mannheimia haemolytica	Yes	Lung
SAMN25596966	Bos taurus	United States of America	2019	Mannheimia haemolytica	Yes	Lung
SAMN25596967	Bos taurus	United States of America	2019	Mannheimia haemolytica	Yes	Lung
SAMN25596968	Bos taurus	United States of America	2019	Mannheimia haemolytica	Yes	Lung
SAMN25596969	Bos taurus	United States of America	2019	Mannheimia haemolytica	Yes	Lung
SAMN25596970	Bos taurus	United States of America	2019	Mannheimia haemolytica	Yes	Lung
SAMN25596971	Bos taurus	United States of America	2019	Mannheimia haemolytica	Yes	Lung
SAMN25596972	Bos taurus	United States of America	2019	Mannheimia haemolytica	Yes	Lung
SAMN25596973	Bos taurus	United States of America	2019	Mannheimia haemolytica	Yes	Lung
SAMN25596974	Bos taurus	United States of America	2019	Mannheimia haemolytica	Yes	Lung
SAMN25596975	Bos taurus	United States of America	2019	Mannheimia haemolytica	Yes	Lung
SAMN25596976	Bos taurus	United States of America	2019	Mannheimia haemolytica	Yes	Nasopharynx
SAMN25596977	Bos taurus	United States of America	2019	Mannheimia haemolytica	Yes	Lung
SAMN25596978	Bos taurus	United States of America	2019	Mannheimia haemolytica	Yes	Lung
SAMN25596979	Bos taurus	United States of America	2019	Mannheimia haemolytica	Yes	Lung
SAMN25596980	Bos taurus	United States of America	2019	Mannheimia haemolytica	Yes	Lung
SAMN25596981	Bos taurus	United States of America	2019	Mannheimia haemolytica	Yes	Lung
SAMN25596983	Bos taurus	United States of America	2019	Mannheimia haemolytica	Yes	Lung
SAMN25596984	Bos taurus	United States of America	2019	Mannheimia haemolytica	Yes	Lung
SAMN25596985	Bos taurus	United States of America	2019	Mannheimia haemolytica	Yes	Lung
SAMN25596986	Bos taurus	United States of America	2019	Mannheimia haemolytica	Yes	Lung
SAMN25596987	Bos taurus	United States of America	2019	Mannheimia haemolytica	Yes	Lung
SAMN25596988	Bos taurus	United States of America	2019	Mannheimia haemolytica	Yes	Lung
SAMN25596989	Bos taurus	United States of America	2019	Mannheimia haemolytica	Yes	LUNG
SAMN25596990	Bos taurus	United States of America	2019	Mannheimia haemolytica	Yes	LUNG
SAMN25596991	Bos taurus	United States of America	2019	Mannheimia haemolytica	Yes	LUNG
SAMN25596992	Bos taurus	United States of America	2019	Mannheimia haemolytica	Yes	LIVER
SAMN25596993	Bos taurus	United States of America	2019	Mannheimia haemolytica	Yes	LUNG
SAMN25596994	Bos taurus	United States of America	2019	Mannheimia haemolytica	Yes	Lung
SAMN25596995	Bos taurus	United States of America	2019	Mannheimia haemolytica	Yes	Nasopharynx
SAMN25596996	Bos taurus	United States of America	2019	Mannheimia haemolytica	Yes	Lung
SAMN25596997	Bos taurus	United States of America	2019	Mannheimia haemolytica	Yes	Lung
SAMN25596998	Bos taurus	United States of America	2019	Mannheimia haemolytica	Yes	LUNG
SAMN25596999	Bos taurus	United States of America	2019	Mannheimia haemolytica	Yes	LUNG
SAMN25597000	Bos taurus	United States of America	2019	Mannheimia haemolytica	Yes	LUNG
SAMN25597001	Bos taurus	United States of America	2019	Mannheimia haemolytica	Yes	Lung
SAMN25597002	Bos taurus	United States of America	2019	Mannheimia haemolytica	Yes	Respiratory
SAMN25597003	Bos taurus	United States of America	2019	Mannheimia haemolytica	Yes	Lung
SAMN25597004	Bos taurus	United States of America	2019	Mannheimia haemolytica	Yes	Lung
SAMN25597005	Bos taurus	United States of America	2019	Mannheimia haemolytica	Yes	Lung
SAMN25749822	Bos taurus	United States of America	2019	Mannheimia haemolytica	Yes	Lung
SAMN25749823	Bos taurus	United States of America	2019	Mannheimia haemolytica	Yes	Lung
SAMN25749824	Bos taurus	United States of America	2019	Mannheimia haemolytica	Yes	Lung
SAMN25749825	Bos taurus	United States of America	2019	Mannheimia haemolytica	Yes	Lung
SAMN25749826	Bos taurus	United States of America	2019	Mannheimia haemolytica	Yes	Lung
SAMN25749827	Bos taurus	United States of America	2019	Mannheimia haemolytica	Yes	Lung
SAMN25749828	Bos taurus	United States of America	2019	Mannheimia haemolytica	Yes	Lung
SAMN25749829	Bos taurus	United States of America	2019	Mannheimia haemolytica	Yes	Lung
SAMN25749830	Bos taurus	United States of America	2019	Mannheimia haemolytica	Yes	Lung
SAMN25749831	Bos taurus	United States of America	2019	Mannheimia haemolytica	Yes	Lung
SAMN25749832	Bos taurus	United States of America	2019	Mannheimia haemolytica	Yes	Lung
SAMN25749833	Bos taurus	United States of America	2019	Mannheimia haemolytica	Yes	Lung
SAMN25749834	Bos taurus	United States of America	2019	Mannheimia haemolytica	Yes	Lung
SAMN25749835	Bos taurus	United States of America	2019	Mannheimia haemolytica	Yes	Nasopharynx
SAMN25749836	Bos taurus	United States of America	2019	Mannheimia haemolytica	Yes	Lung
SAMN25749837	Bos taurus	United States of America	2019	Mannheimia haemolytica	Yes	Lung
SAMN25749838	Bos taurus	United States of America	2020	Mannheimia haemolytica	Yes	Lung
SAMN25749839	Bos taurus	United States of America	2020	Mannheimia haemolytica	Yes	Lung
SAMN25749840	Bos taurus	United States of America	2020	Mannheimia haemolytica	Yes	Lung
SAMN25749841	Bos taurus	United States of America	2020	Mannheimia haemolytica	Yes	Lung
SAMN25749842	Bos taurus	United States of America	2020	Mannheimia haemolytica	Yes	Lung
SAMN25749843	Bos taurus	United States of America	2020	Mannheimia haemolytica	Yes	Nasopharynx
SAMN25749844	Bos taurus	United States of America	2020	Mannheimia haemolytica	Yes	Lung
SAMN25749845	Bos taurus	United States of America	2020	Mannheimia haemolytica	Yes	Lung
SAMN25749846	Bos taurus	United States of America	2020	Mannheimia haemolytica	Yes	Lung
SAMN25749847	Bos taurus	United States of America	2020	Mannheimia haemolytica	Yes	Lung
SAMN25749848	Bos taurus	United States of America	2020	Mannheimia haemolytica	Yes	Lung Tissue
SAMN25749849	Bos taurus	United States of America	2020	Mannheimia haemolytica	Yes	LUNG SWAB
SAMN25749850	Bos taurus	United States of America	2020	Mannheimia haemolytica	Yes	Lung Tissue
SAMN25749851	Bos taurus	United States of America	2020	Mannheimia haemolytica	Yes	Lung Tissue
SAMN25749852	Bos taurus	United States of America	2020	Mannheimia haemolytica	Yes	Lung
SAMN25749853	Bos taurus	United States of America	2020	Mannheimia haemolytica	Yes	Lung
SAMN25749854	Bos taurus	United States of America	2020	Mannheimia haemolytica	Yes	Lung
SAMN25749855	Bos taurus	United States of America	2020	Mannheimia haemolytica	Yes	Lung
SAMN25749856	Bos taurus	United States of America	2020	Mannheimia haemolytica	Yes	Lung
SAMN25749857	Bos taurus	United States of America	2020	Mannheimia haemolytica	Yes	Lung
SAMN25749858	Bos taurus	United States of America	2020	Mannheimia haemolytica	Yes	Lung
SAMN25749859	Bos taurus	United States of America	2020	Mannheimia haemolytica	Yes	Lung
SAMN25749860	Bos taurus	United States of America	2020	Mannheimia haemolytica	Yes	Lung
SAMN25749861	Bos taurus	United States of America	2020	Mannheimia haemolytica	Yes	Lung
SAMN25749862	Bos taurus	United States of America	2020	Mannheimia haemolytica	Yes	Nasopharynx
SAMN25749863	Bos taurus	United States of America	2020	Mannheimia haemolytica	Yes	Lung
SAMN25749864	Bos taurus	United States of America	2020	Mannheimia haemolytica	Yes	Lung
SAMN25749865	Bos taurus	United States of America	2020	Mannheimia haemolytica	Yes	Lung
SAMN25749866	Bos taurus	United States of America	2020	Mannheimia haemolytica	Yes	Lung
SAMN25749868	Bos taurus	United States of America	2020	Mannheimia haemolytica	Not Provided	Lung
SAMN25749869	Bos taurus	United States of America	2020	Mannheimia haemolytica	Yes	Nasopharynx
SAMN25749870	Bos taurus	United States of America	2020	Mannheimia haemolytica	Yes	Lung
SAMN25749871	Bos taurus	United States of America	2020	Mannheimia haemolytica	Yes	Lung
SAMN25749872	Bos taurus	United States of America	2020	Mannheimia haemolytica	Yes	Lung
SAMN25749873	Bos taurus	United States of America	2020	Mannheimia haemolytica	Yes	Lung
SAMN25749874	Bos taurus	United States of America	2020	Mannheimia haemolytica	Yes	Pleura
SAMN25749875	Bos taurus	United States of America	2020	Mannheimia haemolytica	Not Provided	Nasopharynx
SAMN25749876	Bos taurus	United States of America	2019	Mannheimia haemolytica	Yes	Lung
SAMN25749877	Bos taurus	United States of America	2020	Mannheimia haemolytica	Yes	Lung
SAMN25749878	Bos taurus	United States of America	2020	Mannheimia haemolytica	Yes	Lung
SAMN25749879	Bos taurus	United States of America	2020	Mannheimia haemolytica	Yes	tracheal wash
SAMN25749880	Bos taurus	United States of America	2020	Mannheimia haemolytica	Yes	Lung
SAMN25749881	Bos taurus	United States of America	2020	Mannheimia haemolytica	Yes	Lung
SAMN25749882	Bos taurus	United States of America	2020	Mannheimia haemolytica	Yes	Lung
SAMN25749883	Bos taurus	United States of America	2020	Mannheimia haemolytica	Yes	Lung
SAMN25749884	Bos taurus	United States of America	2020	Mannheimia haemolytica	Yes	Lung
SAMN25749885	Bos taurus	United States of America	2020	Mannheimia haemolytica	Yes	Lung
SAMN25749886	Bos taurus	United States of America	2020	Mannheimia haemolytica	Yes	Lung
SAMN25749887	Bos taurus	United States of America	2020	Mannheimia haemolytica	Yes	Lung
SAMN25749888	Bos taurus	United States of America	2020	Mannheimia haemolytica	Yes	Lung
SAMN25749889	Bos taurus	United States of America	2020	Mannheimia haemolytica	Yes	Lung
SAMN25749890	Bos taurus	United States of America	2020	Mannheimia haemolytica	Yes	Lung
SAMN25749891	Bos taurus	United States of America	2020	Mannheimia haemolytica	Yes	Nasopharynx
SAMN25749892	Bos taurus	United States of America	2020	Mannheimia haemolytica	Yes	LUNG
SAMN25749893	Bos taurus	United States of America	2020	Mannheimia haemolytica	Yes	LUNG
SAMN25749894	Bos taurus	United States of America	2020	Mannheimia haemolytica	Yes	LUNG
SAMN25749895	Bos taurus	United States of America	2020	Mannheimia haemolytica	Yes	LUNG
SAMN25749896	Bos taurus	United States of America	2020	Mannheimia haemolytica	Yes	LUNG
SAMN25749897	Bos taurus	United States of America	2020	Mannheimia haemolytica	Yes	Lung
SAMN25749898	Bos taurus	United States of America	2020	Mannheimia haemolytica	Yes	Lung
SAMN25749899	Bos taurus	United States of America	2020	Mannheimia haemolytica	Yes	Lung
SAMN25749900	Bos taurus	United States of America	2020	Mannheimia haemolytica	Yes	Lung
SAMN25749901	Bos taurus	United States of America	2020	Mannheimia haemolytica	Yes	Lung
SAMN25749902	Bos taurus	United States of America	2020	Mannheimia haemolytica	Yes	Lung
SAMN25749903	Bos taurus	United States of America	2020	Mannheimia haemolytica	Yes	Lung
SAMN25749904	Bos taurus	United States of America	2020	Mannheimia haemolytica	Yes	Lung
SAMN25749905	Bos taurus	United States of America	2020	Mannheimia haemolytica	Yes	Lung
SAMN25749906	Bos taurus	United States of America	2020	Mannheimia haemolytica	Yes	Lung
SAMN25749907	Bos taurus	United States of America	2020	Mannheimia haemolytica	Yes	Lung
SAMN25749908	Bos taurus	United States of America	2020	Mannheimia haemolytica	Yes	Lung
SAMN25749909	Bos taurus	United States of America	2020	Mannheimia haemolytica	Yes	Lung
SAMN25749910	Bos taurus	United States of America	2020	Mannheimia haemolytica	Yes	Lung
SAMN25749911	Bos taurus	United States of America	2020	Mannheimia haemolytica	Yes	Lung
SAMN25749912	Bos taurus	United States of America	2020	Mannheimia haemolytica	Yes	Lung
SAMN25749913	Bos taurus	United States of America	2020	Mannheimia haemolytica	Yes	Lung
SAMN25749914	Bos taurus	United States of America	2020	Mannheimia haemolytica	Yes	Lung
SAMN25749915	Bos taurus	United States of America	2020	Mannheimia haemolytica	Yes	Lung
SAMN25749916	Bos taurus	United States of America	2020	Mannheimia haemolytica	Yes	Lung
SAMN25749917	Bos taurus	United States of America	2020	Mannheimia haemolytica	Yes	Lung
SAMN25749918	Bos taurus	United States of America	2020	Mannheimia haemolytica	Yes	Lung
SAMN25749919	Bos taurus	United States of America	2020	Mannheimia haemolytica	Yes	Lung
SAMN25749920	Bos taurus	United States of America	2020	Mannheimia haemolytica	Yes	Lung
SAMN25749921	Bos taurus	United States of America	2020	Mannheimia haemolytica	Yes	Nasopharynx
SAMN25749922	Bos taurus	United States of America	2020	Mannheimia haemolytica	Yes	Lung
SAMN25749923	Bos taurus	United States of America	2020	Mannheimia haemolytica	Yes	Lung
SAMN25749924	Bos taurus	United States of America	2020	Mannheimia haemolytica	Yes	Liver
SAMN25749925	Bos taurus	United States of America	2020	Mannheimia haemolytica	Yes	Lung
SAMN25749926	Bos taurus	United States of America	2020	Mannheimia haemolytica	Yes	Lung
SAMN25749927	Bos taurus	United States of America	2020	Mannheimia haemolytica	Yes	Lung
SAMN25749928	Bos taurus	United States of America	2020	Mannheimia haemolytica	Yes	Lung
SAMN25749929	Bos taurus	United States of America	2020	Mannheimia haemolytica	Yes	Lung
SAMN25749930	Bos taurus	United States of America	2020	Mannheimia haemolytica	Yes	Lung
SAMN25749931	Bos taurus	United States of America	2019	Mannheimia haemolytica	Yes	Lung
SAMN25749932	Bos taurus	United States of America	2020	Mannheimia haemolytica	Yes	Lung
SAMN25749933	Bos taurus	United States of America	2020	Mannheimia haemolytica	Yes	Lung
SAMN25749934	Bos taurus	United States of America	2020	Mannheimia haemolytica	Yes	Lung
SAMN25749935	Bos taurus	United States of America	2019	Mannheimia haemolytica	Yes	Lung
SAMN25749936	Bos taurus	United States of America	2020	Mannheimia haemolytica	Yes	Lung
SAMN25749937	Bos taurus	United States of America	2020	Mannheimia haemolytica	Yes	Lung
SAMN25749938	Bos taurus	United States of America	2020	Mannheimia haemolytica	Yes	Lung
SAMN25749939	Bos taurus	United States of America	2020	Mannheimia haemolytica	Yes	Lung
SAMN25749941	Bos taurus	United States of America	2020	Mannheimia haemolytica	Yes	Lung
SAMN25749942	Bos taurus	United States of America	2020	Mannheimia haemolytica	Yes	Lung
SAMN25749943	Bos taurus	United States of America	2020	Mannheimia haemolytica	Yes	Lung
SAMN25749944	Bos taurus	United States of America	2020	Mannheimia haemolytica	Yes	Lung
SAMN25995767	Bos taurus	United States of America	2020	Mannheimia haemolytica	Yes	Lung
SAMN25995768	Bos taurus	United States of America	2020	Mannheimia haemolytica	Yes	Lung
SAMN25995769	Bos taurus	United States of America	2020	Mannheimia haemolytica	Yes	Lung
SAMN25995770	Bos taurus	United States of America	2020	Mannheimia haemolytica	Yes	Lung
SAMN25995771	Bos taurus	United States of America	2020	Mannheimia haemolytica	Yes	Lung
SAMN25995772	Bos taurus	United States of America	2020	Mannheimia haemolytica	Yes	Lung
SAMN25995773	Bos taurus	United States of America	2020	Mannheimia haemolytica	Yes	Lung
SAMN25995774	Bos taurus	United States of America	2020	Mannheimia haemolytica	Yes	Lung
SAMN25995775	Bos taurus	United States of America	2020	Mannheimia haemolytica	Yes	Lung
SAMN25995776	Bos taurus	United States of America	2020	Mannheimia haemolytica	Yes	Lung
SAMN25995777	Bos taurus	United States of America	2020	Mannheimia haemolytica	Yes	Nasopharynx
SAMN25995778	Bos taurus	United States of America	2020	Mannheimia haemolytica	Yes	Lung
SAMN25995779	Bos taurus	United States of America	2020	Mannheimia haemolytica	Yes	Lung
SAMN25995780	Bos taurus	United States of America	2020	Mannheimia haemolytica	Yes	Lung
SAMN25995781	Bos taurus	United States of America	2020	Mannheimia haemolytica	Yes	Lung
SAMN25995782	Bos taurus	United States of America	2020	Mannheimia haemolytica	Yes	Lung
SAMN25995783	Bos taurus	United States of America	2020	Mannheimia haemolytica	Yes	Lung
SAMN25995784	Bos taurus	United States of America	2020	Mannheimia haemolytica	Yes	Nasopharynx
SAMN25995785	Bos taurus	United States of America	2020	Mannheimia haemolytica	Yes	Lung
SAMN25995786	Bos taurus	United States of America	2020	Mannheimia haemolytica	Yes	Lung
SAMN25995787	Bos taurus	United States of America	2020	Mannheimia haemolytica	Yes	Lung
SAMN25995788	Bos taurus	United States of America	2020	Mannheimia haemolytica	Yes	Lung
SAMN25995789	Bos taurus	United States of America	2020	Mannheimia haemolytica	Yes	Lung
SAMN25995790	Bos taurus	United States of America	2020	Mannheimia haemolytica	Yes	Lung
SAMN25995791	Bos taurus	United States of America	2020	Mannheimia haemolytica	Yes	Lung
SAMN25995792	Bos taurus	United States of America	2020	Mannheimia haemolytica	Yes	Lung
SAMN25995794	Bos taurus	United States of America	2019	Mannheimia haemolytica	Yes	Lung
SAMN25995795	Bos taurus	United States of America	2020	Mannheimia haemolytica	Yes	Lung
SAMN25995796	Bos taurus	United States of America	2020	Mannheimia haemolytica	Yes	Lung
SAMN25995797	Bos taurus	United States of America	2020	Mannheimia haemolytica	Yes	Kidney
SAMN25995798	Bos taurus	United States of America	2020	Mannheimia haemolytica	Yes	Lung
SAMN25995799	Bos taurus	United States of America	2020	Mannheimia haemolytica	Yes	Lung
SAMN25995800	Bos taurus	United States of America	2020	Mannheimia haemolytica	Yes	Lung
SAMN25995801	Bos taurus	United States of America	2020	Mannheimia haemolytica	Yes	Lung
SAMN25995802	Bos taurus	United States of America	2020	Mannheimia haemolytica	Yes	Lung
SAMN25995803	Bos taurus	United States of America	2020	Mannheimia haemolytica	Yes	Lung
SAMN25995804	Bos taurus	United States of America	2020	Mannheimia haemolytica	Yes	Lung
SAMN25995805	Bos taurus	United States of America	2020	Mannheimia haemolytica	Yes	Lung
SAMN25995806	Bos taurus	United States of America	2020	Mannheimia haemolytica	Yes	Lung
SAMN25995807	Bos taurus	United States of America	2020	Mannheimia haemolytica	Yes	Lung
SAMN25995808	Bos taurus	United States of America	2020	Mannheimia haemolytica	Yes	Lung
SAMN25995809	Bos taurus	United States of America	2020	Mannheimia haemolytica	Yes	Lung
SAMN25995811	Bos taurus	United States of America	2020	Mannheimia haemolytica	Yes	Lung
SAMN25995812	Bos taurus	United States of America	2020	Mannheimia haemolytica	Yes	Lung
SAMN25995813	Bos taurus	United States of America	2020	Mannheimia haemolytica	Yes	Lung
SAMN25995814	Bos taurus	United States of America	2020	Mannheimia haemolytica	Yes	Lung
SAMN25995815	Bos taurus	United States of America	2020	Mannheimia haemolytica	Yes	Lung
SAMN25995816	Bos taurus	United States of America	2020	Mannheimia haemolytica	Yes	Lung
SAMN25995817	Bos taurus	United States of America	2020	Mannheimia haemolytica	Yes	Lung
SAMN25995818	Bos taurus	United States of America	2020	Mannheimia haemolytica	Yes	Lung
SAMN25995819	Bos taurus	United States of America	2020	Mannheimia haemolytica	Yes	Lung
SAMN25995820	Bos taurus	United States of America	2020	Mannheimia haemolytica	Yes	Lung
SAMN25995821	Bos taurus	United States of America	2020	Mannheimia haemolytica	Yes	Lung
SAMN25995822	Bos taurus	United States of America	2020	Mannheimia haemolytica	Yes	Lung
SAMN25995823	Bos taurus	United States of America	2020	Mannheimia haemolytica	Yes	Lung
SAMN25995824	Bos taurus	United States of America	2020	Mannheimia haemolytica	Yes	Lung
SAMN25995825	Bos taurus	United States of America	2020	Mannheimia haemolytica	Yes	Lung
SAMN25995826	Bos taurus	United States of America	2020	Mannheimia haemolytica	Yes	Lung
SAMN25995827	Bos taurus	United States of America	2020	Mannheimia haemolytica	Yes	Lung
SAMN25995828	Bos taurus	United States of America	2020	Mannheimia haemolytica	Yes	Lung
SAMN25995829	Bos taurus	United States of America	2020	Mannheimia haemolytica	Yes	Nasopharynx
SAMN25995830	Bos taurus	United States of America	2020	Mannheimia haemolytica	Yes	Lung
SAMN25995832	Bos taurus	United States of America	2020	Mannheimia haemolytica	Yes	Lung
SAMN25995833	Bos taurus	United States of America	2020	Mannheimia haemolytica	Yes	Lung
SAMN25995834	Bos taurus	United States of America	2020	Mannheimia haemolytica	Yes	Lung
SAMN25995835	Bos taurus	United States of America	2020	Mannheimia haemolytica	Yes	Lung
SAMN25995836	Bos taurus	United States of America	2020	Mannheimia haemolytica	Yes	Lung
SAMN25995837	Bos taurus	United States of America	2020	Mannheimia haemolytica	Yes	Nasopharynx
SAMN25995838	Bos taurus	United States of America	2020	Mannheimia haemolytica	Yes	Lung
SAMN25995839	Bos taurus	United States of America	2020	Mannheimia haemolytica	Yes	Lung
SAMN25995840	Bos taurus	United States of America	2020	Mannheimia haemolytica	Yes	Lung
SAMN25995841	Bos taurus	United States of America	2020	Mannheimia haemolytica	Yes	Lung
SAMN25995842	Bos taurus	United States of America	2020	Mannheimia haemolytica	Yes	Lung
SAMN25995843	Bos taurus	United States of America	2020	Mannheimia haemolytica	Not Provided	Nasopharynx
SAMN25995844	Bos taurus	United States of America	2020	Mannheimia haemolytica	Yes	Lung
SAMN25995845	Bos taurus	United States of America	2020	Mannheimia haemolytica	Not Provided	Nasopharynx
SAMN25995846	Bos taurus	United States of America	2020	Mannheimia haemolytica	Not Provided	Nasopharynx
SAMN25995847	Bos taurus	United States of America	2020	Mannheimia haemolytica	Yes	Lung
SAMN25995848	Bos taurus	United States of America	2020	Mannheimia haemolytica	Not Provided	Nasopharynx
SAMN25995849	Bos taurus	United States of America	2020	Mannheimia haemolytica	Yes	Lung
SAMN25995850	Bos taurus	United States of America	2020	Mannheimia haemolytica	Yes	Lung
SAMN27739660	Bos taurus	United States of America	2019	Mannheimia haemolytica	Yes	Lung
SAMN27739661	Bos taurus	United States of America	2019	Mannheimia haemolytica	Yes	Lung
SAMN27739662	Bos taurus	United States of America	2019	Mannheimia haemolytica	Yes	Lung
SAMN27739663	Bos taurus	United States of America	2019	Mannheimia haemolytica	Yes	Lung
SAMN27739664	Bos taurus	United States of America	2019	Mannheimia haemolytica	Yes	Lung
SAMN27739665	Bos taurus	United States of America	2019	Mannheimia haemolytica	Yes	Lung
SAMN28102263	Bos taurus	United States of America	1991	Mannheimia haemolytica	Not Provided
SAMN28102264	Bos taurus	United States of America	2008	Mannheimia haemolytica	Not Provided
SAMN33700459	Bos taurus	United States of America	2019	Mannheimia haemolytica	No	Nasopharynx
SAMN33700461	Bos taurus	United States of America	2019	Mannheimia haemolytica	No	Nasopharynx
SAMN33700462	Bos taurus	United States of America	2019	Mannheimia haemolytica	No	Nasopharynx
SAMN33700463	Bos taurus	United States of America	2019	Mannheimia haemolytica	No	Nasopharynx
SAMN33700464	Bos taurus	United States of America	2019	Mannheimia haemolytica	No	Nasopharynx
SAMN33700465	Bos taurus	United States of America	2019	Mannheimia haemolytica	No	Nasopharynx
SAMN33700466	Bos taurus	United States of America	2019	Mannheimia haemolytica	No	Nasopharynx
SAMN33700467	Bos taurus	United States of America	2019	Mannheimia haemolytica	No	Nasopharynx
SAMN33700468	Bos taurus	United States of America	2019	Mannheimia haemolytica	No	Nasopharynx
SAMN33700469	Bos taurus	United States of America	2019	Mannheimia haemolytica	No	Nasopharynx
SAMN33700470	Bos taurus	United States of America	2019	Mannheimia haemolytica	No	Nasopharynx
SAMN33700471	Bos taurus	United States of America	2019	Mannheimia haemolytica	No	Nasopharynx
SAMN33700472	Bos taurus	United States of America	2019	Mannheimia haemolytica	Yes	Nasopharynx
SAMN33700473	Bos taurus	United States of America	2019	Mannheimia haemolytica	Yes	Nasopharynx
SAMN33700474	Bos taurus	United States of America	2019	Mannheimia haemolytica	Yes	Nasopharynx
SAMN33700475	Bos taurus	United States of America	2019	Mannheimia haemolytica	Yes	Nasopharynx
SAMN33700476	Bos taurus	United States of America	2019	Mannheimia haemolytica	No	Nasopharynx
SAMN33700477	Bos taurus	United States of America	2019	Mannheimia haemolytica	No	Nasopharynx
SAMN33700478	Bos taurus	United States of America	2019	Mannheimia haemolytica	No	Nasopharynx
SAMN33700479	Bos taurus	United States of America	2019	Mannheimia haemolytica	No	Nasopharynx
SAMN33700480	Bos taurus	United States of America	2019	Mannheimia haemolytica	No	Nasopharynx
SAMN33700481	Bos taurus	United States of America	2019	Mannheimia haemolytica	No	Nasopharynx
SAMN33700482	Bos taurus	United States of America	2019	Mannheimia haemolytica	No	Nasopharynx
SAMN33700483	Bos taurus	United States of America	2019	Mannheimia haemolytica	No	Nasopharynx
SAMN33700484	Bos taurus	United States of America	2019	Mannheimia haemolytica	No	Nasopharynx
SAMN33700485	Bos taurus	United States of America	2019	Mannheimia haemolytica	No	Nasopharynx
SAMN33700486	Bos taurus	United States of America	2019	Mannheimia haemolytica	No	Nasopharynx
SAMN33700487	Bos taurus	United States of America	2019	Mannheimia haemolytica	No	Nasopharynx
SAMN33700488	Bos taurus	United States of America	2019	Mannheimia haemolytica	No	Nasopharynx
SAMN33700489	Bos taurus	United States of America	2019	Mannheimia haemolytica	No	Nasopharynx
SAMN33700490	Bos taurus	United States of America	2019	Mannheimia haemolytica	No	Nasopharynx
SAMN33700491	Bos taurus	United States of America	2019	Mannheimia haemolytica	No	Nasopharynx
SAMN33700492	Bos taurus	United States of America	2019	Mannheimia haemolytica	No	Nasopharynx
SAMN33700493	Bos taurus	United States of America	2019	Mannheimia haemolytica	No	Nasopharynx
SAMN33700494	Bos taurus	United States of America	2019	Mannheimia haemolytica	No	Nasopharynx
SAMN33700495	Bos taurus	United States of America	2019	Mannheimia haemolytica	No	Nasopharynx
SAMN33700496	Bos taurus	United States of America	2019	Mannheimia haemolytica	No	Nasopharynx
SAMN33700497	Bos taurus	United States of America	2019	Mannheimia haemolytica	No	Nasopharynx
SAMN33700498	Bos taurus	United States of America	2019	Mannheimia haemolytica	No	Nasopharynx
SAMN33700499	Bos taurus	United States of America	2019	Mannheimia haemolytica	No	Nasopharynx
SAMN33700500	Bos taurus	United States of America	2019	Mannheimia haemolytica	No	Nasopharynx
SAMN33700501	Bos taurus	United States of America	2019	Mannheimia haemolytica	No	Nasopharynx
SAMN33700502	Bos taurus	United States of America	2019	Mannheimia haemolytica	No	Nasopharynx
SAMN33700503	Bos taurus	United States of America	2019	Mannheimia haemolytica	No	Nasopharynx
SAMN33700504	Bos taurus	United States of America	2019	Mannheimia haemolytica	No	Nasopharynx
[truncated: 2,086 more rows]

## Sheet: TableS2 ARGs identified
Table S2. Summary of ARGs detected in common bovine respiratory disease associated bacteria
Gene	Mannheimia haemolytica	Pasteurella multocida	Histophilus somni	Trueperella pyogenes	Bibersteinia trehalosi
AAC(3)-IIa	0.39	0	0	0	0			Percentage of genomes that contain each gene, across all genomes of these species analyzed in this study.
AAC(3)-Ib	0	0.06	0	0	0
AAC(6')-IIa	0	0.13	0	0	0
AAC(6')-Im	0	0	1.52	0	0
AAC6_Ie_APH2_Ia	0	0.06	0	0	0
ANT(2'')-Ia	16.33	0.77	0	3.77	0
APH(2'')-IIa	0	0	1.52	0	0
APH(3'')-Ib	24.8	11.17	28.79	1.89	50
APH(3')-IIIa	0.04	0	0	0	0
APH(3')-Ia	22.78	9.23	45.45	1.89	50
APH(3')-VIa	0	0.26	0	0	0
APH(6)-Id	24.37	9.88	30.3	1.89	37.5
CRH-1	0	0	33.33	0	0
Ccol_ACT_CHL	0.34	0	0	0	0
ErmF	0	0	15.15	0	37.5
ErmQ	0	0	0	1.89	0
ErmT	0.26	0.26	0	0	0
ErmX	0	0	0	13.21	0
LnuH	0	0.06	0	0	0
OXA-10	0	0.06	0	0	0
OXA-140	0	0.65	0	0	0
OXA-155	0	23.43	0	0	0
OXA-2	16.63	0.58	0	0	0
OXA-34	0.09	0	0	0	0
ROB-1	14.22	1.1	9.09	0	37.5
TEM-117	0	0.77	0	0	0
VEB-1	0	0.19	0	0	0
aadA14	2.32	2	4.55	0	0
aadA25	16.63	1.29	0	5.66	0
aadA9	0	0	0	7.55	0
arr-2	0	0.19	0	0	0
catII	0	0.45	0	0	0
catIII	2.62	1.74	0	0	0
catP	0	0.97	0	0	0
cmlA1	0	0	0	1.89	0
cmlA9	0	0.26	0	0	0
cmx	0	0	0	3.77	0
dfrA1	0	0.45	0	0	0
dfrA14	0.09	0.97	16.67	0	0
dfrA17	0	1.23	0	0	0
dfrA20	0	0.13	0	0	0
dfrA27	0	0.06	0	0	0
erm(42)	9.76	3.94	16.67	0	12.5
estT	19.47	0.97	28.79	0	37.5
floR	8.34	4.97	30.3	0	50
mef(B)	0	0.45	0	0	0
mefC	0.43	0.19	0	0	0
mphE	16.33	2.58	0	0	37.5
mphG	0.43	0.19	0	0	0
msrE	16.29	2.58	0	0	37.5
qacEdelta1	0	0	0	16.98	0
qacL	0	0.45	0	0	0
sul1	0	0	0	22.64	0
sul2	24.15	13.62	24.24	0	50
sul3	0	0.45	0	0	0
tet(33)	0	0	0	7.55	0
tet(48)	0	2.39	0	0	0
tet(A)	0	0.65	0	0	0
tet(B)	0	7.81	0	0	0
tet(C)	0	0.26	0	0	0
tet(H)	33.86	8.01	59.09	0	50
tet(L)	0.09	0	0	0	0
tet(O)	0	0.13	0	0	0
tet(O/W)	0	0	0	43.4	0
tet(T)	0.04	0	0	0	0
tet(Y)	2.66	0.58	0	0	0
tet(Z)	0	0	0	3.77	0

## Sheet: Table S3 - Mh gyrA & parC
Table S3. Summary of Mannheimia haemolytica gyrA and parC sequence variants
Gene	Polymorphism Type	Codon Change	Amino Acid Change	Nucleotide Position	Amino acid Position	Hits	Frequency (%)
gyrA	SNP (transition)	GTA -> GCA	V -> A	2675	892	588	0.255763
gyrA	SNP (transition)	TCT -> TTT	S -> F	248	83	544	0.236625
gyrA	SNP (transition)	GAC -> AAC	D -> N	259	87	398	0.173119
gyrA	SNP (transversion)	GAC -> CAC	D -> H	259	87	55	0.0239234
gyrA	SNP (transversion)	TCT -> TAT	S -> Y	248	83	19	0.00826446
gyrA	SNP (transition)	GAC -> GGC	D -> G	260	87	15	0.00652458
gyrA	SNP (transversion)	CAG -> GAG	Q -> E	604	202	10	0.00434972
gyrA	SNP (transition)	ACT -> ATT	T -> I	2240	747	7	0.0030448
gyrA	SNP (transition)	CAC -> CGC	H -> R	1757	586	7	0.0030448
gyrA	SNP (transition)	GAA -> AAA	E -> K	1717	573	7	0.0030448
gyrA	SNP (transversion)	GAA -> GAT	E -> D	2211	738	7	0.0030448
gyrA	SNP (transversion)	GAC -> GAA	D -> E	2244	749	7	0.0030448
gyrA	SNP (transversion)	GAC -> TAC	D -> Y	259	87	7	0.0030448
gyrA	Substitution	AGC -> ACT	S -> T	2207	736	7	0.0030448
gyrA	Substitution	AAC -> GAG	N -> E	2080	694	6	0.00260983
gyrA	SNP (transition)	GTA -> GCA	V -> A	2465	822	5	0.00217486
gyrA	SNP (transition)	GTC -> GCC	V -> A	980	327	3	0.00130492
gyrA	SNP (transversion)	GAA -> GAC	E -> D	2661	888	2	0.000869943
gyrA	SNP (transversion)	TCA -> GCA	S -> A	2203	735	2	0.000869943
gyrA	SNP (transversion)	TCT -> GCT	S -> A	2188	730	2	0.000869943
gyrA	Deletion	CAA ->	Q ->	2557	853	1	0.000434972
gyrA	SNP (transition)	ACC -> ATC	T -> I	1562	521	1	0.000434972
gyrA	SNP (transition)	ACC -> GCC	T -> A	2473	825	1	0.000434972
gyrA	SNP (transition)	ATT -> ACT	I -> T	1151	384	1	0.000434972
gyrA	SNP (transition)	CAC -> TAC	H -> Y	1315	439	1	0.000434972
gyrA	SNP (transition)	GAA -> GGA	E -> G	2471	824	1	0.000434972
gyrA	SNP (transition)	GAG -> GGG	E -> G	2051	684	1	0.000434972
gyrA	SNP (transition)	TTG -> TCG	L -> S	1229	410	1	0.000434972
gyrA	SNP (transversion)	ACA -> AAA	T -> K	2135	712	1	0.000434972
gyrA	SNP (transversion)	CAC -> CTC	H -> L	1631	544	1	0.000434972
gyrA	SNP (transversion)	GAC -> GAG	D -> E	2652	885	1	0.000434972
gyrA	SNP (transversion)	GCA -> TCA	A -> S	2455	819	1	0.000434972
gyrA	SNP (transversion)	GCC -> TCC	A -> S	2665	889	1	0.000434972
gyrA	SNP (transversion)	GGT -> TGT	G -> C	241	81	1	0.000434972
parC	SNP (transition)	ATC -> ACC	I -> T	1505	502	1633	0.710309
parC	SNP (transition)	TAT -> CAT	Y -> H	1135	379	1633	0.710309
parC	SNP (transition)	AAT -> AGT	N -> S	1781	594	1564	0.680296
parC	SNP (transition)	GAT -> GGT	D -> G	1604	535	1564	0.680296
parC	Substitution	ACT -> GTA	T -> V	1756	586	1564	0.680296
parC	Substitution	TCG -> CCA	S -> P	1783	595	1564	0.680296
parC	Substitution	GCA -> CAA	A -> Q	2002	668	1563	0.679861
parC	SNP (transition)	TAT -> CAT	Y -> H	1588	530	1562	0.679426
parC	SNP (transition)	ATT -> GTT	I -> V	2158	720	1558	0.677686
parC	SNP (transversion)	GAA -> GCA	E -> A	1841	614	1558	0.677686
parC	SNP (transition)	GAA -> AAA	E -> K	265	89	401	0.174424
parC	SNP (transition)	CGT -> TGT	R -> C	739	247	81	0.0352327
parC	SNP (transition)	CCG -> CTG	P -> L	1985	662	67	0.0291431
parC	SNP (transition)	ACT -> GCT	T -> A	1756	586	55	0.0239234
parC	SNP (transversion)	CGC -> CTC	R -> L	1442	481	13	0.00565463
parC	SNP (transition)	CCA -> CTA	P -> L	686	229	3	0.00130492
parC	SNP (transversion)	AGT -> AGA	S -> R	255	86	3	0.00130492
parC	SNP (transition)	ACC -> GCC	T -> A	1081	361	2	0.000869943
parC	SNP (transition)	AGA -> AAA	R -> K	704	235	2	0.000869943
parC	SNP (transition)	GAT -> AAT	D -> N	250	84	2	0.000869943
parC	SNP (transversion)	GAT -> GAG	D -> E	942	315	2	0.000869943
parC	Substitution	GTG -> ATA	V -> I	2203	735	2	0.000869943
parC	Deletion	GAC ->	D ->	1492	498	1	0.000434972
parC	SNP (transition)	AAT -> GAT	N -> D	571	191	1	0.000434972
parC	SNP (transition)	ATG -> ATA	M -> I	708	237	1	0.000434972
parC	SNP (transition)	ATT -> ACT	I -> T	911	304	1	0.000434972
parC	SNP (transition)	ATT -> ACT	I -> T	1523	508	1	0.000434972
parC	SNP (transition)	ATT -> GTT	I -> V	1408	470	1	0.000434972
parC	SNP (transition)	CCA -> CTA	P -> L	917	306	1	0.000434972
parC	SNP (transition)	CCA -> CTA	P -> L	1685	562	1	0.000434972
parC	SNP (transition)	CGC -> CAC	R -> H	1094	365	1	0.000434972
parC	SNP (transition)	CGT -> TGT	R -> C	493	165	1	0.000434972
parC	SNP (transition)	GCA -> GTA	A -> V	1619	540	1	0.000434972
parC	SNP (transition)	GCC -> ACC	A -> T	781	261	1	0.000434972
parC	SNP (transition)	TCC -> TTC	S -> F	2060	687	1	0.000434972
parC	SNP (transversion)	ACC -> AGC	T -> S	1244	415	1	0.000434972
parC	SNP (transversion)	GAG -> GAT	E -> D	1209	404	1	0.000434972
parC	SNP (transversion)	GAT -> GAA	D -> E	1248	417	1	0.000434972
parC	SNP (transversion)	GAT -> GAA	D -> E	1683	562	1	0.000434972
parC	Substitution	AAT -> AGC	N -> S	1199	400	1	0.000434972

## Sheet: TableS4 - SRR sources
Table S4. Sources of sequence read records (SRRs) used in the study
Sample/metagenome type	no. of SRRs
Feces	373
Rumen	152
Wastewater	74
Drinking Water	54
Soil	44
Milk	42
Jejunum	36
Insect	26
Abattoir	24
Ileum	18
Lung	18
Beef Product	17
DNS	1	*not included in the study since n = 1
Total used in the study	878

## Sheet: TableS5 - SRR metadata
Table S5. Metadata associated with sequence read records used in the study
BioProject	Run	Region	Industry	Context	AMU	Year
PRJDB13503	DRR374765	Japan	Unclear	Rumen	Unknown	2022
PRJDB13503	DRR374766	Japan	Unclear	Rumen	Unknown	2022
PRJDB13503	DRR374767	Japan	Unclear	Rumen	Unknown	2022
PRJDB13503	DRR374768	Japan	Unclear	Rumen	Unknown	2022
PRJDB13503	DRR374759	Japan	Unclear	Rumen	Unknown	2022
PRJDB13503	DRR374760	Japan	Unclear	Rumen	Unknown	2022
PRJDB13503	DRR374761	Japan	Unclear	Rumen	Unknown	2022
PRJDB13503	DRR374762	Japan	Unclear	Rumen	Unknown	2022
PRJDB13503	DRR374763	Japan	Unclear	Rumen	Unknown	2022
PRJDB13503	DRR374764	Japan	Unclear	Rumen	Unknown	2022
PRJNA270714	SRR1725612	Brazil	Unclear	Rumen	Unknown	2015
PRJNA291523	SRR2145287	United States	Feedlot	Rumen	Yes	2015
PRJNA291523	SRR2145659	United States	Feedlot	Rumen	Yes	2015
PRJNA292471	SRR3053151	United States	Feedlot	Abattoir	Yes	2016
PRJNA292471	SRR3053178	United States	Feedlot	Abattoir	Yes	2016
PRJNA292471	SRR3053155	United States	Feedlot	Abattoir	Yes	2016
PRJNA292471	SRR3053152	United States	Feedlot	Abattoir	Yes	2016
PRJNA292471	SRR3053148	United States	Feedlot	Abattoir	Yes	2016
PRJNA292471	SRR3053158	United States	Feedlot	Abattoir	Yes	2016
PRJNA292471	SRR3053156	United States	Feedlot	Abattoir	Yes	2016
PRJNA292471	SRR3053160	United States	Feedlot	Abattoir	Yes	2016
PRJNA292471	SRR3053221	United States	Feedlot	Abattoir	Yes	2016
PRJNA292471	SRR3053179	United States	Feedlot	Abattoir	Yes	2016
PRJNA292471	SRR3053219	United States	Feedlot	Abattoir	Yes	2016
PRJNA292471	SRR3053222	United States	Feedlot	Abattoir	Yes	2016
PRJNA292471	SRR3053224	United States	Feedlot	Abattoir	Yes	2016
PRJNA292471	SRR3053218	United States	Feedlot	Abattoir	Yes	2016
PRJNA292471	SRR3053223	United States	Feedlot	Abattoir	Yes	2016
PRJNA292471	SRR3053220	United States	Feedlot	Abattoir	Yes	2016
PRJNA292471	SRR3053150	United States	Feedlot	Abattoir	Yes	2016
PRJNA292471	SRR3053177	United States	Feedlot	Abattoir	Yes	2016
PRJNA292471	SRR3053153	United States	Feedlot	Abattoir	Yes	2016
PRJNA292471	SRR3053159	United States	Feedlot	Abattoir	Yes	2016
PRJNA292471	SRR3053154	United States	Feedlot	Abattoir	Yes	2016
PRJNA292471	SRR3053149	United States	Feedlot	Abattoir	Yes	2016
PRJNA292471	SRR3053157	United States	Feedlot	Abattoir	Yes	2016
PRJNA292471	SRR3053161	United States	Feedlot	Abattoir	Yes	2016
PRJNA292471	SRR3053200	United States	Feedlot	Drinking Water	Yes	2016
PRJNA292471	SRR3053199	United States	Feedlot	Drinking Water	Yes	2016
PRJNA292471	SRR3053202	United States	Feedlot	Drinking Water	Yes	2016
PRJNA292471	SRR3053198	United States	Feedlot	Drinking Water	Yes	2016
PRJNA292471	SRR3053189	United States	Feedlot	Drinking Water	Yes	2016
PRJNA292471	SRR3053186	United States	Feedlot	Drinking Water	Yes	2016
PRJNA292471	SRR3053191	United States	Feedlot	Drinking Water	Yes	2016
PRJNA292471	SRR3053195	United States	Feedlot	Drinking Water	Yes	2016
PRJNA292471	SRR3053188	United States	Feedlot	Drinking Water	Yes	2016
PRJNA292471	SRR3053175	United States	Feedlot	Drinking Water	Yes	2016
PRJNA292471	SRR3053190	United States	Feedlot	Drinking Water	Yes	2016
PRJNA292471	SRR3053194	United States	Feedlot	Drinking Water	Yes	2016
PRJNA292471	SRR3053192	United States	Feedlot	Drinking Water	Yes	2016
PRJNA292471	SRR3053185	United States	Feedlot	Drinking Water	Yes	2016
PRJNA292471	SRR3053196	United States	Feedlot	Drinking Water	Yes	2016
PRJNA292471	SRR3053187	United States	Feedlot	Drinking Water	Yes	2016
PRJNA292471	SRR3053203	United States	Feedlot	Drinking Water	Yes	2016
PRJNA292471	SRR3053174	United States	Feedlot	Drinking Water	Yes	2016
PRJNA292471	SRR3053206	United States	Feedlot	Drinking Water	Yes	2016
PRJNA292471	SRR3053205	United States	Feedlot	Drinking Water	Yes	2016
PRJNA292471	SRR3053201	United States	Feedlot	Drinking Water	Yes	2016
PRJNA292471	SRR3053184	United States	Feedlot	Drinking Water	Yes	2016
PRJNA292471	SRR3053197	United States	Feedlot	Drinking Water	Yes	2016
PRJNA292471	SRR3053164	United States	Feedlot	Feces	Yes	2016
PRJNA292471	SRR3053167	United States	Feedlot	Feces	Yes	2016
PRJNA292471	SRR3053163	United States	Feedlot	Feces	Yes	2016
PRJNA292471	SRR3053162	United States	Feedlot	Feces	Yes	2016
PRJNA292471	SRR3053169	United States	Feedlot	Feces	Yes	2016
PRJNA292471	SRR3053176	United States	Feedlot	Feces	Yes	2016
PRJNA292471	SRR3053180	United States	Feedlot	Feces	Yes	2016
PRJNA292471	SRR3053138	United States	Feedlot	Feces	Yes	2016
PRJNA292471	SRR3053181	United States	Feedlot	Feces	Yes	2016
PRJNA292471	SRR3053172	United States	Feedlot	Feces	Yes	2016
PRJNA292471	SRR3053213	United States	Feedlot	Feces	Yes	2016
PRJNA292471	SRR3053146	United States	Feedlot	Feces	Yes	2016
PRJNA292471	SRR3053145	United States	Feedlot	Feces	Yes	2016
PRJNA292471	SRR3053209	United States	Feedlot	Feces	Yes	2016
PRJNA292471	SRR3053147	United States	Feedlot	Feces	Yes	2016
PRJNA292471	SRR3053217	United States	Feedlot	Feces	Yes	2016
PRJNA292471	SRR3053207	United States	Feedlot	Feces	Yes	2016
PRJNA292471	SRR3053171	United States	Feedlot	Feces	Yes	2016
PRJNA292471	SRR3053208	United States	Feedlot	Feces	Yes	2016
PRJNA292471	SRR3053212	United States	Feedlot	Feces	Yes	2016
PRJNA292471	SRR3053215	United States	Feedlot	Feces	Yes	2016
PRJNA292471	SRR3053211	United States	Feedlot	Feces	Yes	2016
PRJNA292471	SRR3053210	United States	Feedlot	Feces	Yes	2016
PRJNA292471	SRR3053216	United States	Feedlot	Feces	Yes	2016
PRJNA292471	SRR3053168	United States	Feedlot	Soil	Yes	2016
PRJNA292471	SRR3053165	United States	Feedlot	Soil	Yes	2016
PRJNA292471	SRR3053193	United States	Feedlot	Soil	Yes	2016
PRJNA292471	SRR3053183	United States	Feedlot	Soil	Yes	2016
PRJNA292471	SRR3053204	United States	Feedlot	Soil	Yes	2016
PRJNA292471	SRR3053166	United States	Feedlot	Soil	Yes	2016
PRJNA292471	SRR3053214	United States	Feedlot	Soil	Yes	2016
PRJNA292471	SRR3053173	United States	Feedlot	Soil	Yes	2016
PRJNA292471	SRR3053182	United States	Feedlot	Soil	Yes	2016
PRJNA292471	SRR3053170	United States	Feedlot	Soil	Yes	2016
PRJNA292471	SRR3053144	United States	Feedlot	Soil	Yes	2016
PRJNA292471	SRR3053139	United States	Feedlot	Soil	Yes	2016
PRJNA292471	SRR3053143	United States	Feedlot	Soil	Yes	2016
PRJNA292471	SRR3053142	United States	Feedlot	Soil	Yes	2016
PRJNA292471	SRR3053141	United States	Feedlot	Soil	Yes	2016
PRJNA292471	SRR3053140	United States	Feedlot	Soil	Yes	2016
PRJNA293646	SRR2329878	China	Feedlot	Feces	Unknown	2015
PRJNA293646	SRR2329910	China	Feedlot	Feces	Unknown	2015
PRJNA293646	SRR2329939	China	Feedlot	Feces	Unknown	2015
PRJNA293646	SRR2329962	China	Feedlot	Feces	Unknown	2015
PRJNA293646	SRR2329984	China	Feedlot	Feces	Unknown	2015
PRJNA309291	SRR3181106	United States	Feedlot	Feces	No	2017
PRJNA309291	SRR3185498	United States	Feedlot	Feces	No	2017
PRJNA309291	SRR3181150	United States	Feedlot	Feces	Yes	2017
PRJNA309291	SRR3181162	United States	Feedlot	Feces	No	2017
PRJNA309291	SRR3181165	United States	Feedlot	Feces	No	2017
PRJNA309291	SRR3181164	United States	Feedlot	Feces	No	2017
PRJNA309291	SRR3181163	United States	Feedlot	Feces	No	2017
PRJNA309291	SRR3181161	United States	Feedlot	Feces	No	2017
PRJNA309291	SRR3181157	United States	Feedlot	Feces	No	2017
PRJNA309291	SRR3181158	United States	Feedlot	Feces	No	2017
PRJNA309291	SRR3181159	United States	Feedlot	Feces	No	2017
PRJNA309291	SRR3181160	United States	Feedlot	Feces	No	2017
PRJNA309291	SRR3181155	United States	Feedlot	Feces	No	2017
PRJNA309291	SRR3181154	United States	Feedlot	Feces	No	2017
PRJNA309291	SRR3181156	United States	Feedlot	Feces	No	2017
PRJNA309291	SRR3181153	United States	Feedlot	Feces	No	2017
PRJNA309291	SRR3181152	United States	Feedlot	Feces	No	2017
PRJNA309291	SRR3181151	United States	Feedlot	Feces	No	2017
PRJNA309291	SRR3181149	United States	Feedlot	Feces	Yes	2017
PRJNA309291	SRR3181148	United States	Feedlot	Feces	Yes	2017
PRJNA309291	SRR3181146	United States	Feedlot	Feces	Yes	2017
PRJNA309291	SRR3181147	United States	Feedlot	Feces	Yes	2017
PRJNA309291	SRR3181145	United States	Feedlot	Feces	Yes	2017
PRJNA309291	SRR3181144	United States	Feedlot	Feces	Yes	2017
PRJNA309291	SRR3181143	United States	Feedlot	Feces	Yes	2017
PRJNA309291	SRR3181142	United States	Feedlot	Feces	Yes	2017
PRJNA309291	SRR3181141	United States	Feedlot	Feces	Yes	2017
PRJNA309291	SRR3181140	United States	Feedlot	Feces	Yes	2017
PRJNA309291	SRR3181139	United States	Feedlot	Feces	Yes	2017
PRJNA309291	SRR3181136	United States	Feedlot	Feces	Yes	2017
PRJNA309291	SRR3181138	United States	Feedlot	Feces	Yes	2017
PRJNA309291	SRR3181137	United States	Feedlot	Feces	Yes	2017
PRJNA309291	SRR3181135	United States	Feedlot	Feces	No	2017
PRJNA309291	SRR3181132	United States	Feedlot	Feces	No	2017
PRJNA309291	SRR3181131	United States	Feedlot	Feces	No	2017
PRJNA309291	SRR3181133	United States	Feedlot	Feces	No	2017
PRJNA309291	SRR3181130	United States	Feedlot	Feces	No	2017
PRJNA309291	SRR3181134	United States	Feedlot	Feces	No	2017
PRJNA309291	SRR3181129	United States	Feedlot	Feces	No	2017
PRJNA309291	SRR3181128	United States	Feedlot	Feces	No	2017
PRJNA309291	SRR3181126	United States	Feedlot	Feces	No	2017
PRJNA309291	SRR3181127	United States	Feedlot	Feces	No	2017
PRJNA309291	SRR3181124	United States	Feedlot	Feces	No	2017
PRJNA309291	SRR3181125	United States	Feedlot	Feces	No	2017
PRJNA309291	SRR3181123	United States	Feedlot	Feces	No	2017
PRJNA309291	SRR3181122	United States	Feedlot	Feces	No	2017
PRJNA309291	SRR3181121	United States	Feedlot	Feces	No	2017
PRJNA309291	SRR3181120	United States	Feedlot	Feces	No	2017
PRJNA309291	SRR3181119	United States	Feedlot	Feces	No	2017
PRJNA309291	SRR3181118	United States	Feedlot	Feces	No	2017
PRJNA309291	SRR3181117	United States	Feedlot	Feces	No	2017
PRJNA309291	SRR3181116	United States	Feedlot	Feces	No	2017
PRJNA309291	SRR3181115	United States	Feedlot	Feces	No	2017
PRJNA309291	SRR3181114	United States	Feedlot	Feces	No	2017
PRJNA309291	SRR3181113	United States	Feedlot	Feces	No	2017
PRJNA309291	SRR3181112	United States	Feedlot	Feces	No	2017
PRJNA309291	SRR3181111	United States	Feedlot	Feces	No	2017
PRJNA309291	SRR3181110	United States	Feedlot	Feces	No	2017
PRJNA309291	SRR3181108	United States	Feedlot	Feces	No	2017
PRJNA309291	SRR3181109	United States	Feedlot	Feces	No	2017
PRJNA309291	SRR3181107	United States	Feedlot	Feces	No	2017
PRJNA353134	SRR5050773	China	Dairy	Rumen	Unknown	2019
PRJNA353134	SRR5050772	China	Dairy	Rumen	Unknown	2019
PRJNA353134	SRR5050774	China	Dairy	Rumen	Unknown	2019
PRJNA353134	SRR5050776	China	Dairy	Rumen	Unknown	2019
PRJNA353134	SRR5050775	China	Dairy	Rumen	Unknown	2019
PRJNA353134	SRR5050777	China	Dairy	Rumen	Unknown	2019
PRJNA353134	SRR5050778	China	Dairy	Rumen	Unknown	2019
PRJNA353134	SRR5050779	China	Dairy	Rumen	Unknown	2019
PRJNA353134	SRR5050780	China	Dairy	Rumen	Unknown	2019
PRJNA353134	SRR5050782	China	Dairy	Rumen	Unknown	2019
PRJNA353134	SRR5050781	China	Dairy	Rumen	Unknown	2019
PRJNA353134	SRR5050783	China	Dairy	Rumen	Unknown	2019
PRJNA353134	SRR5050785	China	Dairy	Rumen	Unknown	2019
PRJNA353134	SRR5050784	China	Dairy	Rumen	Unknown	2019
PRJNA353134	SRR5050786	China	Dairy	Rumen	Unknown	2019
PRJNA353134	SRR5050787	China	Dairy	Rumen	Unknown	2019
PRJNA356085	SRR5074226	China	Dairy	Rumen	Unknown	2016
PRJNA356085	SRR5074224	China	Dairy	Rumen	Unknown	2016
PRJNA356085	SRR5074225	China	Dairy	Rumen	Unknown	2016
PRJNA356291	SRR5371369	United States	Feedlot	Feces	No	2017
PRJNA356291	SRR5371371	United States	Feedlot	Feces	No	2017
PRJNA356291	SRR5371373	United States	Feedlot	Feces	No	2017
PRJNA356291	SRR5371375	United States	Feedlot	Feces	Yes	2017
PRJNA356291	SRR5371377	United States	Feedlot	Feces	Yes	2017
PRJNA356291	SRR5371379	United States	Feedlot	Feces	Yes	2017
PRJNA356291	SRR5371381	United States	Feedlot	Feces	No	2017
PRJNA356291	SRR5371383	United States	Feedlot	Feces	No	2017
PRJNA356291	SRR5371385	United States	Feedlot	Feces	No	2017
PRJNA356291	SRR5371387	United States	Feedlot	Feces	Yes	2017
PRJNA356291	SRR5371389	United States	Feedlot	Feces	Yes	2017
PRJNA356291	SRR5371391	United States	Feedlot	Feces	Yes	2017
PRJNA356291	SRR5371393	United States	Feedlot	Feces	Yes	2017
PRJNA356291	SRR5371395	United States	Feedlot	Feces	Yes	2017
PRJNA356291	SRR5371397	United States	Feedlot	Feces	Yes	2017
PRJNA356291	SRR5371399	United States	Feedlot	Feces	No	2017
PRJNA356291	SRR5371401	United States	Feedlot	Feces	No	2017
PRJNA356291	SRR5371403	United States	Feedlot	Feces	No	2017
PRJNA356291	SRR5371405	United States	Feedlot	Feces	Yes	2017
PRJNA356291	SRR5371407	United States	Feedlot	Feces	Yes	2017
PRJNA356291	SRR5371409	United States	Feedlot	Feces	Yes	2017
PRJNA356291	SRR5371411	United States	Feedlot	Feces	No	2017
PRJNA356291	SRR5371413	United States	Feedlot	Feces	No	2017
PRJNA356291	SRR5371415	United States	Feedlot	Feces	No	2017
PRJNA356291	SRR5371417	United States	Feedlot	Feces	Yes	2017
PRJNA356291	SRR5371419	United States	Feedlot	Feces	Yes	2017
PRJNA356291	SRR5371421	United States	Feedlot	Feces	Yes	2017
PRJNA356291	SRR5371423	United States	Feedlot	Feces	No	2017
PRJNA356291	SRR5371425	United States	Feedlot	Feces	No	2017
PRJNA356291	SRR5371427	United States	Feedlot	Feces	No	2017
PRJNA356291	SRR5371429	United States	Feedlot	Feces	Yes	2017
PRJNA356291	SRR5371431	United States	Feedlot	Feces	Yes	2017
PRJNA356291	SRR5371433	United States	Feedlot	Feces	Yes	2017
PRJNA356291	SRR5371435	United States	Feedlot	Feces	No	2017
PRJNA356291	SRR5371437	United States	Feedlot	Feces	No	2017
PRJNA356291	SRR5371439	United States	Feedlot	Feces	No	2017
PRJNA356291	SRR5371441	United States	Feedlot	Feces	Yes	2017
PRJNA356291	SRR5371443	United States	Feedlot	Feces	Yes	2017
PRJNA356291	SRR5371445	United States	Feedlot	Feces	Yes	2017
PRJNA356291	SRR5371447	United States	Feedlot	Feces	No	2017
PRJNA356291	SRR5371449	United States	Feedlot	Feces	No	2017
PRJNA356291	SRR5371451	United States	Feedlot	Feces	No	2017
PRJNA356291	SRR5371453	United States	Feedlot	Feces	Yes	2017
PRJNA356291	SRR5371455	United States	Feedlot	Feces	Yes	2017
PRJNA356291	SRR5371457	United States	Feedlot	Feces	Yes	2017
PRJNA356291	SRR5371459	United States	Feedlot	Feces	No	2017
PRJNA356291	SRR5371461	United States	Feedlot	Feces	No	2017
PRJNA356291	SRR5371463	United States	Feedlot	Feces	No	2017
PRJNA356291	SRR5371465	United States	Feedlot	Feces	Yes	2017
PRJNA356291	SRR5371467	United States	Feedlot	Feces	Yes	2017
PRJNA356291	SRR5371469	United States	Feedlot	Feces	Yes	2017
PRJNA356291	SRR5371471	United States	Feedlot	Feces	No	2017
PRJNA356291	SRR5371473	United States	Feedlot	Feces	No	2017
PRJNA356291	SRR5371475	United States	Feedlot	Feces	No	2017
PRJNA356291	SRR5371477	United States	Feedlot	Feces	Yes	2017
PRJNA356291	SRR5371479	United States	Feedlot	Feces	Yes	2017
PRJNA356291	SRR5371481	United States	Feedlot	Feces	Yes	2017
PRJNA356291	SRR5371483	United States	Feedlot	Feces	No	2017
PRJNA356291	SRR5371485	United States	Feedlot	Feces	No	2017
PRJNA356291	SRR5371487	United States	Feedlot	Feces	No	2017
PRJNA356291	SRR5371489	United States	Feedlot	Feces	Yes	2017
PRJNA356291	SRR5371491	United States	Feedlot	Feces	Yes	2017
PRJNA356291	SRR5371493	United States	Feedlot	Feces	Yes	2017
PRJNA356291	SRR5371495	United States	Feedlot	Feces	No	2017
PRJNA356291	SRR5371497	United States	Feedlot	Feces	No	2017
PRJNA356291	SRR5371499	United States	Feedlot	Feces	No	2017
PRJNA356291	SRR5371501	United States	Feedlot	Feces	Yes	2017
PRJNA356291	SRR5371503	United States	Feedlot	Feces	Yes	2017
PRJNA356291	SRR5371505	United States	Feedlot	Feces	Yes	2017
PRJNA356291	SRR5371507	United States	Feedlot	Feces	No	2017
PRJNA356291	SRR5371509	United States	Feedlot	Feces	No	2017
PRJNA356291	SRR5371511	United States	Feedlot	Feces	No	2017
PRJNA362629	SRR5190222	Canada	Unclear	Ileum	Unknown	2017
PRJNA362629	SRR5190221	Canada	Unclear	Ileum	Unknown	2017
PRJNA362629	SRR5190220	Canada	Unclear	Ileum	Unknown	2017
PRJNA362629	SRR5190219	Canada	Unclear	Ileum	Unknown	2017
PRJNA362629	SRR5190218	Canada	Unclear	Ileum	Unknown	2017
PRJNA362629	SRR5190217	Canada	Unclear	Ileum	Unknown	2017
PRJNA362629	SRR5190216	Canada	Unclear	Ileum	Unknown	2017
PRJNA362629	SRR5190215	Canada	Unclear	Ileum	Unknown	2017
PRJNA362629	SRR5190226	Canada	Unclear	Ileum	Unknown	2017
PRJNA362629	SRR5190214	Canada	Unclear	Ileum	Unknown	2017
PRJNA362629	SRR5190213	Canada	Unclear	Ileum	Unknown	2017
PRJNA362629	SRR5190230	Canada	Unclear	Ileum	Unknown	2017
PRJNA362629	SRR5190229	Canada	Unclear	Ileum	Unknown	2017
PRJNA362629	SRR5190228	Canada	Unclear	Ileum	Unknown	2017
PRJNA362629	SRR5190227	Canada	Unclear	Ileum	Unknown	2017
PRJNA362629	SRR5190225	Canada	Unclear	Ileum	Unknown	2017
PRJNA362629	SRR5190224	Canada	Unclear	Ileum	Unknown	2017
PRJNA362629	SRR5190223	Canada	Unclear	Ileum	Unknown	2017
PRJNA362629	SRR5190258	Canada	Unclear	Jejunum	Unknown	2017
PRJNA362629	SRR5190240	Canada	Unclear	Jejunum	Unknown	2017
PRJNA362629	SRR5190257	Canada	Unclear	Jejunum	Unknown	2017
PRJNA362629	SRR5190239	Canada	Unclear	Jejunum	Unknown	2017
PRJNA362629	SRR5190256	Canada	Unclear	Jejunum	Unknown	2017
PRJNA362629	SRR5190238	Canada	Unclear	Jejunum	Unknown	2017
PRJNA362629	SRR5190255	Canada	Unclear	Jejunum	Unknown	2017
PRJNA362629	SRR5190237	Canada	Unclear	Jejunum	Unknown	2017
PRJNA362629	SRR5190254	Canada	Unclear	Jejunum	Unknown	2017
PRJNA362629	SRR5190236	Canada	Unclear	Jejunum	Unknown	2017
PRJNA362629	SRR5190253	Canada	Unclear	Jejunum	Unknown	2017
PRJNA362629	SRR5190235	Canada	Unclear	Jejunum	Unknown	2017
PRJNA362629	SRR5190252	Canada	Unclear	Jejunum	Unknown	2017
PRJNA362629	SRR5190234	Canada	Unclear	Jejunum	Unknown	2017
PRJNA362629	SRR5190251	Canada	Unclear	Jejunum	Unknown	2017
PRJNA362629	SRR5190233	Canada	Unclear	Jejunum	Unknown	2017
PRJNA362629	SRR5190262	Canada	Unclear	Jejunum	Unknown	2017
PRJNA362629	SRR5190244	Canada	Unclear	Jejunum	Unknown	2017
PRJNA362629	SRR5190250	Canada	Unclear	Jejunum	Unknown	2017
PRJNA362629	SRR5190232	Canada	Unclear	Jejunum	Unknown	2017
PRJNA362629	SRR5190249	Canada	Unclear	Jejunum	Unknown	2017
PRJNA362629	SRR5190231	Canada	Unclear	Jejunum	Unknown	2017
PRJNA362629	SRR5190266	Canada	Unclear	Jejunum	Unknown	2017
PRJNA362629	SRR5190248	Canada	Unclear	Jejunum	Unknown	2017
PRJNA362629	SRR5190265	Canada	Unclear	Jejunum	Unknown	2017
PRJNA362629	SRR5190247	Canada	Unclear	Jejunum	Unknown	2017
PRJNA362629	SRR5190264	Canada	Unclear	Jejunum	Unknown	2017
PRJNA362629	SRR5190246	Canada	Unclear	Jejunum	Unknown	2017
PRJNA362629	SRR5190263	Canada	Unclear	Jejunum	Unknown	2017
PRJNA362629	SRR5190245	Canada	Unclear	Jejunum	Unknown	2017
PRJNA362629	SRR5190261	Canada	Unclear	Jejunum	Unknown	2017
PRJNA362629	SRR5190243	Canada	Unclear	Jejunum	Unknown	2017
PRJNA362629	SRR5190260	Canada	Unclear	Jejunum	Unknown	2017
PRJNA362629	SRR5190242	Canada	Unclear	Jejunum	Unknown	2017
PRJNA362629	SRR5190259	Canada	Unclear	Jejunum	Unknown	2017
PRJNA362629	SRR5190241	Canada	Unclear	Jejunum	Unknown	2017
PRJNA362629	SRR5190276	Canada	Unclear	Rumen	Unknown	2017
PRJNA362629	SRR5190275	Canada	Unclear	Rumen	Unknown	2017
PRJNA362629	SRR5190274	Canada	Unclear	Rumen	Unknown	2017
PRJNA362629	SRR5190273	Canada	Unclear	Rumen	Unknown	2017
PRJNA362629	SRR5190272	Canada	Unclear	Rumen	Unknown	2017
PRJNA362629	SRR5190271	Canada	Unclear	Rumen	Unknown	2017
PRJNA362629	SRR5190270	Canada	Unclear	Rumen	Unknown	2017
PRJNA362629	SRR5190269	Canada	Unclear	Rumen	Unknown	2017
PRJNA362629	SRR5190280	Canada	Unclear	Rumen	Unknown	2017
PRJNA362629	SRR5190268	Canada	Unclear	Rumen	Unknown	2017
PRJNA362629	SRR5190267	Canada	Unclear	Rumen	Unknown	2017
PRJNA362629	SRR5190284	Canada	Unclear	Rumen	Unknown	2017
PRJNA362629	SRR5190283	Canada	Unclear	Rumen	Unknown	2017
PRJNA362629	SRR5190282	Canada	Unclear	Rumen	Unknown	2017
PRJNA362629	SRR5190281	Canada	Unclear	Rumen	Unknown	2017
PRJNA362629	SRR5190279	Canada	Unclear	Rumen	Unknown	2017
PRJNA362629	SRR5190278	Canada	Unclear	Rumen	Unknown	2017
PRJNA362629	SRR5190277	Canada	Unclear	Rumen	Unknown	2017
PRJNA366460	SRR6197822	New Zealand	Unclear	Rumen	Unknown	2017
PRJNA366463	SRR6197823	New Zealand	Unclear	Rumen	Unknown	2017
PRJNA366471	SRR6197819	New Zealand	Unclear	Rumen	Unknown	2017
PRJNA366487	SRR6197820	New Zealand	Unclear	Rumen	Unknown	2017
PRJNA366591	SRR6197825	New Zealand	Unclear	Rumen	Unknown	2017
PRJNA366667	SRR6197824	New Zealand	Unclear	Rumen	Unknown	2017
PRJNA366681	SRR6197821	New Zealand	Unclear	Rumen	Unknown	2017
PRJNA395911	SRR5877067	Canada	Feedlot	Lung	Yes	2017
PRJNA395911	SRR5877068	Canada	Feedlot	Lung	Yes	2017
PRJNA395911	SRR5877069	Canada	Feedlot	Lung	Yes	2017
PRJNA395911	SRR5877070	Canada	Feedlot	Lung	Yes	2017
PRJNA395911	SRR5877071	Canada	Feedlot	Lung	Yes	2017
PRJNA395911	SRR5877072	Canada	Feedlot	Lung	Yes	2017
PRJNA395911	SRR5877073	Canada	Feedlot	Lung	Yes	2017
PRJNA395911	SRR5877074	Canada	Feedlot	Lung	Yes	2017
PRJNA395911	SRR5877075	Canada	Feedlot	Lung	Yes	2017
PRJNA395911	SRR5877076	Canada	Feedlot	Lung	Yes	2017
PRJNA395911	SRR5877081	Canada	Feedlot	Lung	Yes	2017
PRJNA395911	SRR5877082	Canada	Feedlot	Lung	Yes	2017
PRJNA395911	SRR5877083	Canada	Feedlot	Lung	Yes	2017
PRJNA395911	SRR5877084	Canada	Feedlot	Lung	Yes	2017
PRJNA395911	SRR5877077	Canada	Feedlot	Lung	Yes	2017
PRJNA395911	SRR5877078	Canada	Feedlot	Lung	Yes	2017
PRJNA395911	SRR5877079	Canada	Feedlot	Lung	Yes	2017
PRJNA395911	SRR5877080	Canada	Feedlot	Lung	Yes	2017
PRJNA419351	SRR6958905	Canada	Feedlot	Feces	Yes	2018
PRJNA419351	SRR6958904	Canada	Feedlot	Feces	Yes	2018
PRJNA419351	SRR6958903	Canada	Feedlot	Feces	Yes	2018
PRJNA419351	SRR6958901	Canada	Feedlot	Feces	Yes	2018
PRJNA419351	SRR6958902	Canada	Feedlot	Feces	Yes	2018
PRJNA419351	SRR6958900	Canada	Feedlot	Feces	Yes	2018
PRJNA419351	SRR6958898	Canada	Feedlot	Feces	Yes	2018
PRJNA419351	SRR6958899	Canada	Feedlot	Feces	Yes	2018
PRJNA419351	SRR6958897	Canada	Feedlot	Feces	Yes	2018
PRJNA419351	SRR6958896	Canada	Feedlot	Feces	Yes	2018
PRJNA419351	SRR6958895	Canada	Feedlot	Feces	Yes	2018
PRJNA419351	SRR6958894	Canada	Feedlot	Feces	Yes	2018
PRJNA419351	SRR6958893	Canada	Feedlot	Feces	Yes	2018
PRJNA419351	SRR6958892	Canada	Feedlot	Feces	Yes	2018
PRJNA419351	SRR6958891	Canada	Feedlot	Feces	Yes	2018
PRJNA419351	SRR6958890	Canada	Feedlot	Feces	Yes	2018
PRJNA419351	SRR6958889	Canada	Feedlot	Feces	Yes	2018
PRJNA419351	SRR6958887	Canada	Feedlot	Feces	Yes	2018
PRJNA419351	SRR6958888	Canada	Feedlot	Feces	Yes	2018
PRJNA419351	SRR6958886	Canada	Feedlot	Feces	Yes	2018
PRJNA419351	SRR6958885	Canada	Feedlot	Feces	Yes	2018
PRJNA419351	SRR6958884	Canada	Feedlot	Feces	Yes	2018
PRJNA419351	SRR6958882	Canada	Feedlot	Feces	Yes	2018
PRJNA419351	SRR6958883	Canada	Feedlot	Feces	Yes	2018
PRJNA419351	SRR6958881	Canada	Feedlot	Feces	Yes	2018
PRJNA419351	SRR6958880	Canada	Feedlot	Feces	Yes	2018
PRJNA419351	SRR6958879	Canada	Feedlot	Feces	Yes	2018
PRJNA419351	SRR6958878	Canada	Feedlot	Feces	Yes	2018
PRJNA419351	SRR6958877	Canada	Feedlot	Feces	Yes	2018
PRJNA419351	SRR6958876	Canada	Feedlot	Feces	Yes	2018
PRJNA419351	SRR6958875	Canada	Feedlot	Feces	Yes	2018
PRJNA419351	SRR6958874	Canada	Feedlot	Feces	Yes	2018
PRJNA420682	SRR6512906	Canada	Feedlot	Feces	Unknown	2018
PRJNA420682	SRR6512894	Canada	Feedlot	Feces	Unknown	2018
PRJNA420682	SRR6512891	Canada	Feedlot	Feces	Unknown	2018
PRJNA420682	SRR6512905	Canada	Feedlot	Feces	Unknown	2018
PRJNA420682	SRR6512893	Canada	Feedlot	Feces	Unknown	2018
PRJNA420682	SRR6512892	Canada	Feedlot	Feces	Unknown	2018
PRJNA420682	SRR6512912	Canada	Feedlot	Feces	Unknown	2018
PRJNA420682	SRR6512904	Canada	Feedlot	Feces	Unknown	2018
PRJNA420682	SRR6512896	Canada	Feedlot	Feces	Unknown	2018
PRJNA420682	SRR6512911	Canada	Feedlot	Feces	Unknown	2018
PRJNA420682	SRR6512903	Canada	Feedlot	Feces	Unknown	2018
PRJNA420682	SRR6512895	Canada	Feedlot	Feces	Unknown	2018
PRJNA420682	SRR6512910	Canada	Feedlot	Feces	Unknown	2018
PRJNA420682	SRR6512898	Canada	Feedlot	Feces	Unknown	2018
PRJNA420682	SRR6512902	Canada	Feedlot	Feces	Unknown	2018
PRJNA420682	SRR6512909	Canada	Feedlot	Feces	Unknown	2018
PRJNA420682	SRR6512897	Canada	Feedlot	Feces	Unknown	2018
PRJNA420682	SRR6512901	Canada	Feedlot	Feces	Unknown	2018
PRJNA420682	SRR9037497	Canada	Feedlot	Feces	Unknown	2019
PRJNA420682	SRR9037496	Canada	Feedlot	Feces	Unknown	2019
PRJNA420682	SRR6512908	Canada	Feedlot	Feces	Unknown	2018
PRJNA420682	SRR6512900	Canada	Feedlot	Feces	Unknown	2018
PRJNA420682	SRR6512889	Canada	Feedlot	Feces	Unknown	2018
PRJNA420682	SRR9037495	Canada	Feedlot	Feces	Unknown	2019
PRJNA420682	SRR6512907	Canada	Feedlot	Feces	Unknown	2018
PRJNA420682	SRR6512899	Canada	Feedlot	Feces	Unknown	2018
PRJNA420682	SRR6512890	Canada	Feedlot	Feces	Unknown	2018
PRJNA420682	SRR9037494	Canada	Feedlot	Feces	Unknown	2019
PRJNA438952	SRR6874851	Canada	Unclear	Rumen	Unknown	2020
PRJNA438952	SRR6874850	Canada	Unclear	Rumen	Unknown	2020
PRJNA438952	SRR6874853	Canada	Unclear	Rumen	Unknown	2020
PRJNA438952	SRR6874852	Canada	Unclear	Rumen	Unknown	2020
PRJNA438952	SRR6874855	Canada	Unclear	Rumen	Unknown	2020
PRJNA438952	SRR6874854	Canada	Unclear	Rumen	Unknown	2020
PRJNA438952	SRR6874857	Canada	Unclear	Rumen	Unknown	2020
PRJNA438952	SRR6874856	Canada	Unclear	Rumen	Unknown	2020
PRJNA438952	SRR6874859	Canada	Unclear	Rumen	Unknown	2020
PRJNA438952	SRR6874858	Canada	Unclear	Rumen	Unknown	2020
PRJNA438952	SRR6874847	Canada	Unclear	Rumen	Unknown	2020
PRJNA438952	SRR6874846	Canada	Unclear	Rumen	Unknown	2020
PRJNA438952	SRR6874845	Canada	Unclear	Rumen	Unknown	2020
PRJNA438952	SRR6874844	Canada	Unclear	Rumen	Unknown	2020
PRJNA438952	SRR6874849	Canada	Unclear	Rumen	Unknown	2020
PRJNA438952	SRR6874848	Canada	Unclear	Rumen	Unknown	2020
PRJNA450791	SRR7121078	Italy	Unclear	Beef Product	Unknown	2018
PRJNA450791	SRR7121079	Italy	Unclear	Beef Product	Unknown	2018
PRJNA450791	SRR7121080	Italy	Unclear	Beef Product	Unknown	2018
PRJNA450791	SRR7121081	Italy	Unclear	Beef Product	Unknown	2018
PRJNA450791	SRR7121074	Italy	Unclear	Beef Product	Unknown	2018
PRJNA450791	SRR7121075	Italy	Unclear	Beef Product	Unknown	2018
PRJNA450791	SRR7121076	Italy	Unclear	Beef Product	Unknown	2018
PRJNA450791	SRR7121077	Italy	Unclear	Beef Product	Unknown	2018
PRJNA450791	SRR7121072	Italy	Unclear	Beef Product	Unknown	2018
PRJNA450791	SRR7121073	Italy	Unclear	Beef Product	Unknown	2018
PRJNA450791	SRR7121065	Italy	Unclear	Beef Product	Unknown	2018
PRJNA450791	SRR7121066	Italy	Unclear	Beef Product	Unknown	2018
PRJNA450791	SRR7121067	Italy	Unclear	Beef Product	Unknown	2018
PRJNA450791	SRR7121068	Italy	Unclear	Beef Product	Unknown	2018
PRJNA450791	SRR7121069	Italy	Unclear	Beef Product	Unknown	2018
PRJNA450791	SRR7121070	Italy	Unclear	Beef Product	Unknown	2018
PRJNA450791	SRR7121071	Italy	Unclear	Beef Product	Unknown	2018
PRJNA469173	SRR7971122	Canada	Unclear	Rumen	Unknown	2018
PRJNA469174	SRR7971120	Canada	Unclear	Rumen	Unknown	2018
PRJNA502607	SRR8442993	Canada	Unclear	Rumen	Unknown	2019
PRJNA518429	SRR8543131	Australia	Unclear	Rumen	Unknown	2019
PRJNA518429	SRR11060108	Australia	Unclear	Rumen	Unknown	2020
PRJNA529353	SRR8881053	Bangladesh	Dairy	Milk	Unknown	2020
PRJNA529353	SRR8881052	Bangladesh	Dairy	Milk	Unknown	2020
PRJNA529353	SRR8881051	Bangladesh	Dairy	Milk	Unknown	2020
PRJNA529353	SRR8881050	Bangladesh	Dairy	Milk	Unknown	2020
PRJNA529353	SRR8881049	Bangladesh	Dairy	Milk	Unknown	2020
PRJNA529353	SRR8881048	Bangladesh	Dairy	Milk	Unknown	2020
PRJNA529353	SRR8881047	Bangladesh	Dairy	Milk	Unknown	2020
PRJNA529353	SRR8881046	Bangladesh	Dairy	Milk	Unknown	2020
PRJNA529353	SRR8881045	Bangladesh	Dairy	Milk	Unknown	2020
PRJNA529353	SRR8881044	Bangladesh	Dairy	Milk	Unknown	2020
PRJNA529353	SRR8881043	Bangladesh	Dairy	Milk	Unknown	2020
PRJNA529353	SRR8881042	Bangladesh	Dairy	Milk	Unknown	2020
PRJNA529353	SRR8881041	Bangladesh	Dairy	Milk	Unknown	2020
PRJNA529353	SRR8881040	Bangladesh	Dairy	Milk	Unknown	2020
PRJNA529353	SRR8881039	Bangladesh	Dairy	Milk	Unknown	2020
PRJNA529353	SRR8881038	Bangladesh	Dairy	Milk	Unknown	2020
PRJNA529353	SRR8881037	Bangladesh	Dairy	Milk	Unknown	2020
PRJNA529353	SRR8881036	Bangladesh	Dairy	Milk	Unknown	2020
PRJNA529353	SRR8881035	Bangladesh	Dairy	Milk	Unknown	2020
PRJNA529353	SRR8881034	Bangladesh	Dairy	Milk	Unknown	2020
PRJNA529353	SRR8881033	Bangladesh	Dairy	Milk	Unknown	2020
PRJNA529353	SRR8881032	Bangladesh	Dairy	Milk	Unknown	2020
PRJNA529353	SRR8881031	Bangladesh	Dairy	Milk	Unknown	2020
PRJNA529353	SRR8881030	Bangladesh	Dairy	Milk	Unknown	2020
PRJNA529353	SRR8881029	Bangladesh	Dairy	Milk	Unknown	2020
PRJNA529353	SRR8881028	Bangladesh	Dairy	Milk	Unknown	2020
PRJNA529353	SRR8881027	Bangladesh	Dairy	Milk	Unknown	2020
PRJNA529353	SRR8881026	Bangladesh	Dairy	Milk	Unknown	2020
PRJNA529353	SRR8881025	Bangladesh	Dairy	Milk	Unknown	2020
PRJNA529353	SRR8881024	Bangladesh	Dairy	Milk	Unknown	2020
PRJNA529353	SRR8881023	Bangladesh	Dairy	Milk	Unknown	2020
PRJNA529353	SRR8881022	Bangladesh	Dairy	Milk	Unknown	2020
PRJNA529353	SRR8881021	Bangladesh	Dairy	Milk	Unknown	2020
PRJNA529353	SRR8881020	Bangladesh	Dairy	Milk	Unknown	2020
PRJNA529353	SRR8881019	Bangladesh	Dairy	Milk	Unknown	2020
PRJNA529353	SRR8881018	Bangladesh	Dairy	Milk	Unknown	2020
PRJNA529353	SRR8881017	Bangladesh	Dairy	Milk	Unknown	2020
PRJNA529353	SRR8881016	Bangladesh	Dairy	Milk	Unknown	2020
PRJNA529353	SRR8881015	Bangladesh	Dairy	Milk	Unknown	2020
PRJNA529353	SRR8881014	Bangladesh	Dairy	Milk	Unknown	2020
PRJNA529353	SRR8881013	Bangladesh	Dairy	Milk	Unknown	2020
PRJNA529353	SRR8881012	Bangladesh	Dairy	Milk	Unknown	2020
PRJNA529711	SRR9030912	Canada	Feedlot	Wastewater	Yes	2019
PRJNA529711	SRR9030911	Canada	Feedlot	Wastewater	Yes	2019
PRJNA529711	SRR9030910	Canada	Feedlot	Wastewater	Yes	2019
PRJNA529711	SRR9030909	Canada	Feedlot	Wastewater	Yes	2019
PRJNA529711	SRR9030908	Canada	Feedlot	Wastewater	Yes	2019
PRJNA529711	SRR9030907	Canada	Feedlot	Wastewater	Yes	2019
PRJNA529711	SRR9030906	Canada	Feedlot	Wastewater	Yes	2019
PRJNA529711	SRR9030905	Canada	Feedlot	Wastewater	Yes	2019
PRJNA529711	SRR9030904	Canada	Feedlot	Wastewater	Yes	2019
PRJNA529711	SRR9030903	Canada	Feedlot	Wastewater	Yes	2019
PRJNA529711	SRR9030902	Canada	Feedlot	Wastewater	Yes	2019
PRJNA529711	SRR9030901	Canada	Feedlot	Wastewater	Yes	2019
PRJNA529711	SRR9030900	Canada	Feedlot	Wastewater	Yes	2019
PRJNA539167	SRR9036512	United States	Unclear	Rumen	Unknown	2019
PRJNA539168	SRR9036306	United States	Unclear	Rumen	Unknown	2019
PRJNA539169	SRR9036511	United States	Unclear	Rumen	Unknown	2019
PRJNA539170	SRR9036418	United States	Unclear	Rumen	Unknown	2019
PRJNA539662	SRR9008756	Canada	Unclear	Rumen	Unknown	2019
PRJNA539662	SRR9008757	Canada	Unclear	Rumen	Unknown	2019
PRJNA539663	SRR9008933	Australia	Unclear	Rumen	Unknown	2019
PRJNA539663	SRR9008934	Australia	Unclear	Rumen	Unknown	2019
PRJNA539664	SRR9008936	Australia	Unclear	Rumen	Unknown	2019
PRJNA539664	SRR9008937	Australia	Unclear	Rumen	Unknown	2019
PRJNA554493	SRR9699864	United States	Feedlot	Feces	Yes	2020
PRJNA554493	SRR9699865	United States	Feedlot	Feces	Yes	2020
PRJNA554493	SRR9699866	United States	Feedlot	Feces	Yes	2020
PRJNA554493	SRR9699867	United States	Feedlot	Feces	Yes	2020
PRJNA554493	SRR9699868	United States	Feedlot	Feces	Yes	2020
PRJNA554493	SRR9699869	United States	Feedlot	Feces	Yes	2020
PRJNA554493	SRR9699870	United States	Feedlot	Feces	Yes	2020
PRJNA554493	SRR9699871	United States	Feedlot	Feces	Yes	2020
PRJNA554493	SRR9699910	United States	Feedlot	Feces	Yes	2020
PRJNA554493	SRR9699911	United States	Feedlot	Feces	Yes	2020
PRJNA554493	SRR9699912	United States	Feedlot	Feces	Yes	2020
PRJNA554493	SRR9699913	United States	Feedlot	Feces	Yes	2020
PRJNA554493	SRR9699914	United States	Feedlot	Feces	Yes	2020
PRJNA554493	SRR9699915	United States	Feedlot	Feces	Yes	2020
PRJNA554493	SRR9699916	United States	Feedlot	Feces	Yes	2020
PRJNA554493	SRR9699917	United States	Feedlot	Feces	Yes	2020
PRJNA554493	SRR9699872	United States	Feedlot	Soil	Yes	2020
PRJNA554493	SRR9699873	United States	Feedlot	Soil	Yes	2020
PRJNA554493	SRR9699874	United States	Feedlot	Soil	Yes	2020
PRJNA554493	SRR9699875	United States	Feedlot	Soil	Yes	2020
PRJNA554493	SRR9699886	United States	Feedlot	Soil	Yes	2020
PRJNA554493	SRR9699887	United States	Feedlot	Soil	Yes	2020
PRJNA554493	SRR9699888	United States	Feedlot	Soil	Yes	2020
PRJNA554493	SRR9699889	United States	Feedlot	Soil	Yes	2020
PRJNA554493	SRR9699890	United States	Feedlot	Soil	Yes	2020
PRJNA554493	SRR9699891	United States	Feedlot	Soil	Yes	2020
PRJNA554493	SRR9699892	United States	Feedlot	Soil	Yes	2020
PRJNA554493	SRR9699893	United States	Feedlot	Soil	Yes	2020
PRJNA554493	SRR9699894	United States	Feedlot	Soil	Yes	2020
PRJNA554493	SRR9699895	United States	Feedlot	Soil	Yes	2020
PRJNA554493	SRR9699896	United States	Feedlot	Soil	Yes	2020
PRJNA554493	SRR9699897	United States	Feedlot	Soil	Yes	2020
PRJNA563872	SRR10098302	United States	Dairy	Feces	Unknown	2019
PRJNA563872	SRR10098321	United States	Dairy	Feces	Unknown	2019
PRJNA563872	SRR10098303	United States	Dairy	Feces	Unknown	2019
PRJNA563872	SRR10098322	United States	Dairy	Feces	Unknown	2019
PRJNA563872	SRR10098304	United States	Dairy	Feces	Unknown	2019
PRJNA563872	SRR10098323	United States	Dairy	Feces	Unknown	2019
PRJNA563872	SRR10098305	United States	Dairy	Feces	Unknown	2019
PRJNA563872	SRR10098324	United States	Dairy	Feces	Unknown	2019
PRJNA563872	SRR10098307	United States	Dairy	Feces	Unknown	2019
PRJNA563872	SRR10098325	United States	Dairy	Feces	Unknown	2019
PRJNA563872	SRR10098308	United States	Dairy	Feces	Unknown	2019
PRJNA563872	SRR10098326	United States	Dairy	Feces	Unknown	2019
PRJNA563872	SRR10098309	United States	Dairy	Feces	Unknown	2019
PRJNA563872	SRR10098327	United States	Dairy	Feces	Unknown	2019
PRJNA563872	SRR10098310	United States	Dairy	Feces	Unknown	2019
PRJNA563872	SRR10098296	United States	Dairy	Feces	Unknown	2019
PRJNA563872	SRR10098311	United States	Dairy	Feces	Unknown	2019
PRJNA563872	SRR10098297	United States	Dairy	Feces	Unknown	2019
PRJNA563872	SRR10098312	United States	Dairy	Feces	Unknown	2019
PRJNA563872	SRR10098298	United States	Dairy	Feces	Unknown	2019
PRJNA563872	SRR10098313	United States	Dairy	Feces	Unknown	2019
PRJNA563872	SRR10098299	United States	Dairy	Feces	Unknown	2019
PRJNA563872	SRR10098314	United States	Dairy	Feces	Unknown	2019
PRJNA563872	SRR10098300	United States	Dairy	Feces	Unknown	2019
PRJNA563872	SRR10098315	United States	Dairy	Feces	Unknown	2019
PRJNA563872	SRR10098301	United States	Dairy	Feces	Unknown	2019
PRJNA563872	SRR10098316	United States	Dairy	Feces	Unknown	2019
PRJNA563872	SRR10098306	United States	Dairy	Feces	Unknown	2019
PRJNA563872	SRR10098318	United States	Dairy	Feces	Unknown	2019
PRJNA563872	SRR10098317	United States	Dairy	Feces	Unknown	2019
PRJNA563872	SRR10098319	United States	Dairy	Feces	Unknown	2019
PRJNA563872	SRR10098328	United States	Dairy	Feces	Unknown	2019
PRJNA563872	SRR10098320	United States	Dairy	Feces	Unknown	2019
PRJNA563872	SRR10098329	United States	Dairy	Feces	Unknown	2019
PRJNA571625	SRR10393135	Australia	Unclear	Rumen	Unknown	2019
PRJNA571625	SRR10393136	Australia	Unclear	Rumen	Unknown	2019
PRJNA588263	SRR10424215	United States	Dairy	Feces	No	2019
PRJNA588263	SRR10424214	United States	Dairy	Feces	No	2019
PRJNA588263	SRR10424213	United States	Dairy	Feces	No	2019
PRJNA588263	SRR10424212	United States	Dairy	Feces	Yes	2019
PRJNA588263	SRR10424205	United States	Dairy	Feces	No	2019
PRJNA588263	SRR10424204	United States	Dairy	Feces	No	2019
PRJNA588263	SRR10424202	United States	Dairy	Feces	No	2019
PRJNA588263	SRR10424201	United States	Dairy	Feces	Yes	2019
PRJNA588263	SRR10424200	United States	Dairy	Feces	Yes	2019
PRJNA588263	SRR10424199	United States	Dairy	Feces	No	2019
PRJNA588263	SRR10424198	United States	Dairy	Feces	No	2019
PRJNA588263	SRR10424197	United States	Dairy	Feces	Yes	2019
PRJNA588263	SRR10424196	United States	Dairy	Feces	Yes	2019
PRJNA588263	SRR10424195	United States	Dairy	Feces	No	2019
PRJNA588263	SRR10424194	United States	Dairy	Feces	Yes	2019
PRJNA588263	SRR10424193	United States	Dairy	Feces	Yes	2019
PRJNA588263	SRR10424192	United States	Dairy	Feces	No	2019
PRJNA588263	SRR10424191	United States	Dairy	Feces	Yes	2019
PRJNA588263	SRR10424190	United States	Dairy	Feces	No	2019
PRJNA588263	SRR10424189	United States	Dairy	Feces	Yes	2019
PRJNA588263	SRR10424188	United States	Dairy	Feces	Yes	2019
PRJNA588263	SRR10424184	United States	Dairy	Feces	Yes	2019
PRJNA588263	SRR10424183	United States	Dairy	Feces	Yes	2019
PRJNA588263	SRR10424211	United States	Dairy	Soil	No	2019
PRJNA588263	SRR10424210	United States	Dairy	Soil	Yes	2019
PRJNA588263	SRR10424209	United States	Dairy	Soil	Yes	2019
PRJNA588263	SRR10424203	United States	Dairy	Soil	No	2019
PRJNA588263	SRR10424187	United States	Dairy	Soil	Yes	2019
PRJNA588263	SRR10424207	United States	Dairy	Wastewater	No	2019
PRJNA588263	SRR10424206	United States	Dairy	Wastewater	Yes	2019
PRJNA620482	SRR12150676	United States	Dairy	Rumen	Unknown	2020
PRJNA631951	SRR11783238	Iran	Unclear	Rumen	Unknown	2020
PRJNA631951	SRR11783237	Iran	Unclear	Rumen	Unknown	2020
PRJNA631951	SRR11783221	Iran	Unclear	Rumen	Unknown	2020
PRJNA631951	SRR11783220	Iran	Unclear	Rumen	Unknown	2020
PRJNA631951	SRR11783219	Iran	Unclear	Rumen	Unknown	2020
PRJNA631951	SRR11783218	Iran	Unclear	Rumen	Unknown	2020
PRJNA631951	SRR11783217	Iran	Unclear	Rumen	Unknown	2020
PRJNA631951	SRR11783216	Iran	Unclear	Rumen	Unknown	2020
PRJNA631951	SRR11783215	Iran	Unclear	Rumen	Unknown	2020
PRJNA631951	SRR11783236	Iran	Unclear	Rumen	Unknown	2020
PRJNA631951	SRR11783235	Iran	Unclear	Rumen	Unknown	2020
PRJNA631951	SRR11783234	Iran	Unclear	Rumen	Unknown	2020
PRJNA631951	SRR11783233	Iran	Unclear	Rumen	Unknown	2020
PRJNA631951	SRR11783232	Iran	Unclear	Rumen	Unknown	2020
PRJNA631951	SRR11783231	Iran	Unclear	Rumen	Unknown	2020
PRJNA631951	SRR11783230	Iran	Unclear	Rumen	Unknown	2020
PRJNA631951	SRR11783229	Iran	Unclear	Rumen	Unknown	2020
PRJNA631951	SRR11783228	Iran	Unclear	Rumen	Unknown	2020
PRJNA631951	SRR11783227	Iran	Unclear	Rumen	Unknown	2020
PRJNA631951	SRR11783225	Iran	Unclear	Rumen	Unknown	2020
PRJNA631951	SRR11783224	Iran	Unclear	Rumen	Unknown	2020
PRJNA631951	SRR11783223	Iran	Unclear	Rumen	Unknown	2020
PRJNA631951	SRR11783222	Iran	Unclear	Rumen	Unknown	2020
PRJNA654315	SRR12681650	Australia	Unclear	Rumen	Unknown	2020
PRJNA654316	SRR12681651	Australia	Unclear	Rumen	Unknown	2020
PRJNA654317	SRR12681659	Australia	Unclear	Rumen	Unknown	2020
PRJNA654761	SRR12668996	United States	Dairy	Rumen	Unknown	2020
PRJNA736825	SRR14845101	China	Unclear	Rumen	Unknown	2022
PRJNA736825	SRR14845100	China	Unclear	Rumen	Unknown	2022
PRJNA736825	SRR14845099	China	Unclear	Rumen	Unknown	2022
PRJNA736825	SRR14845098	China	Unclear	Rumen	Unknown	2022
PRJNA736825	SRR14845097	China	Unclear	Rumen	Unknown	2022
PRJNA736825	SRR14845096	China	Unclear	Rumen	Unknown	2022
PRJNA736825	SRR14845095	China	Unclear	Rumen	Unknown	2022
PRJNA736825	SRR14845094	China	Unclear	Rumen	Unknown	2022
PRJNA736825	SRR14845093	China	Unclear	Rumen	Unknown	2022
PRJNA736825	SRR14845092	China	Unclear	Rumen	Unknown	2022
PRJNA736825	SRR14845091	China	Unclear	Rumen	Unknown	2022
PRJNA736825	SRR14845090	China	Unclear	Rumen	Unknown	2022
PRJNA736825	SRR14845088	China	Unclear	Rumen	Unknown	2022
PRJNA736825	SRR14845089	China	Unclear	Rumen	Unknown	2022
PRJNA736825	SRR14845087	China	Unclear	Rumen	Unknown	2022
PRJNA736825	SRR14845086	China	Unclear	Rumen	Unknown	2022
PRJNA736825	SRR14845085	China	Unclear	Rumen	Unknown	2022
PRJNA736825	SRR14845084	China	Unclear	Rumen	Unknown	2022
PRJNA736825	SRR14845083	China	Unclear	Rumen	Unknown	2022
PRJNA736825	SRR14845081	China	Unclear	Rumen	Unknown	2022
PRJNA736825	SRR14845082	China	Unclear	Rumen	Unknown	2022
PRJNA736825	SRR14845080	China	Unclear	Rumen	Unknown	2022
PRJNA736825	SRR14845079	China	Unclear	Rumen	Unknown	2022
PRJNA736825	SRR14845078	China	Unclear	Rumen	Unknown	2022
PRJNA752224	SRR15399167	China	Feedlot	Feces	Unknown	2021
PRJNA752224	SRR15400190	China	Feedlot	Feces	Unknown	2021
PRJNA752224	SRR15400202	China	Feedlot	Feces	Unknown	2021
PRJNA752224	SRR15400239	China	Feedlot	Feces	Unknown	2021
PRJNA752224	SRR15400370	China	Feedlot	Feces	Unknown	2021
PRJNA752224	SRR15400542	China	Feedlot	Feces	Unknown	2021
PRJNA752224	SRR15400569	China	Feedlot	Feces	Unknown	2021
PRJNA752224	SRR15400573	China	Feedlot	Feces	Unknown	2021
PRJNA752224	SRR15400583	China	Feedlot	Feces	Unknown	2021
PRJNA752224	SRR15400720	China	Feedlot	Feces	Unknown	2021
PRJNA752224	SRR15400895	China	Feedlot	Rumen	Unknown	2021
PRJNA752224	SRR15401242	China	Feedlot	Rumen	Unknown	2021
PRJNA752224	SRR15401334	China	Feedlot	Rumen	Unknown	2021
PRJNA752224	SRR15401467	China	Feedlot	Rumen	Unknown	2021
PRJNA752224	SRR15402129	China	Feedlot	Rumen	Unknown	2021
PRJNA752224	SRR15402130	China	Feedlot	Rumen	Unknown	2021
PRJNA752224	SRR15402231	China	Feedlot	Rumen	Unknown	2021
PRJNA752224	SRR15402293	China	Feedlot	Rumen	Unknown	2021
PRJNA752224	SRR15402786	China	Feedlot	Rumen	Unknown	2021
PRJNA752224	SRR15402882	China	Feedlot	Rumen	Unknown	2021
PRJNA785940	SRR17335715	United States	Unclear	Wastewater	Unknown	2021
PRJNA785940	SRR17335714	United States	Unclear	Wastewater	Unknown	2021
PRJNA785940	SRR17335713	United States	Unclear	Wastewater	Unknown	2021
PRJNA785940	SRR17335712	United States	Unclear	Wastewater	Unknown	2021
PRJNA785940	SRR17335711	United States	Unclear	Wastewater	Unknown	2021
PRJNA785940	SRR17335710	United States	Unclear	Wastewater	Unknown	2021
PRJNA785940	SRR17335709	United States	Unclear	Wastewater	Unknown	2021
PRJNA785940	SRR17335708	United States	Unclear	Wastewater	Unknown	2021
PRJNA785940	SRR17335707	United States	Unclear	Wastewater	Unknown	2021
PRJNA785940	SRR17335706	United States	Unclear	Wastewater	Unknown	2021
PRJNA785940	SRR17335705	United States	Unclear	Wastewater	Unknown	2021
PRJNA785940	SRR17335704	United States	Unclear	Wastewater	Unknown	2021
PRJNA860353	SRR20705913	China	Dairy	Feces	Unknown	2022
PRJNA860353	SRR20705932	China	Dairy	Feces	Unknown	2022
PRJNA860353	SRR20705929	China	Dairy	Feces	Unknown	2022
PRJNA860353	SRR20705927	China	Dairy	Feces	Unknown	2022
PRJNA860353	SRR20705923	China	Dairy	Feces	Unknown	2022
PRJNA860353	SRR20705922	China	Dairy	Feces	Unknown	2022
PRJNA860353	SRR20705925	China	Dairy	Feces	Unknown	2022
PRJNA860353	SRR20705934	China	Dairy	Soil	Unknown	2022
PRJNA860353	SRR20705931	China	Dairy	Soil	Unknown	2022
PRJNA860353	SRR20705928	China	Dairy	Soil	Unknown	2022
PRJNA860353	SRR20705926	China	Dairy	Soil	Unknown	2022
PRJNA860353	SRR20705914	China	Dairy	Soil	Unknown	2022
PRJNA860353	SRR20705918	China	Dairy	Soil	Unknown	2022
PRJNA860353	SRR20705936	China	Dairy	Soil	Unknown	2022
PRJNA860353	SRR20705933	China	Dairy	Wastewater	Unknown	2022
PRJNA860353	SRR20705930	China	Dairy	Wastewater	Unknown	2022
PRJNA860353	SRR20705921	China	Dairy	Wastewater	Unknown	2022
PRJNA860353	SRR20705920	China	Dairy	Wastewater	Unknown	2022
PRJNA860353	SRR20705919	China	Dairy	Wastewater	Unknown	2022
PRJNA860353	SRR20705917	China	Dairy	Wastewater	Unknown	2022
PRJNA860353	SRR20705935	China	Dairy	Wastewater	Unknown	2022
PRJNA948024	SRR24540911	United States	Dairy	Drinking Water	Unknown	2023
PRJNA948024	SRR24540901	United States	Dairy	Drinking Water	Unknown	2023
PRJNA948024	SRR24540910	United States	Dairy	Drinking Water	Unknown	2023
PRJNA948024	SRR24540909	United States	Dairy	Drinking Water	Unknown	2023
PRJNA948024	SRR24540908	United States	Dairy	Drinking Water	Unknown	2023
PRJNA948024	SRR24540906	United States	Dairy	Drinking Water	Unknown	2023
PRJNA948024	SRR24540905	United States	Dairy	Drinking Water	Unknown	2023
PRJNA948024	SRR24540904	United States	Dairy	Drinking Water	Unknown	2023
PRJNA948024	SRR24540903	United States	Dairy	Drinking Water	Unknown	2023
PRJNA948024	SRR24540902	United States	Dairy	Drinking Water	Unknown	2023
PRJNA948024	SRR24540871	United States	Dairy	Drinking Water	Unknown	2023
PRJNA948024	SRR24540861	United States	Dairy	Drinking Water	Unknown	2023
PRJNA948024	SRR24540870	United States	Dairy	Drinking Water	Unknown	2023
PRJNA948024	SRR24540869	United States	Dairy	Drinking Water	Unknown	2023
PRJNA948024	SRR24540867	United States	Dairy	Drinking Water	Unknown	2023
PRJNA948024	SRR24540866	United States	Dairy	Drinking Water	Unknown	2023
PRJNA948024	SRR24540865	United States	Dairy	Drinking Water	Unknown	2023
PRJNA948024	SRR24540864	United States	Dairy	Drinking Water	Unknown	2023
PRJNA948024	SRR24540863	United States	Dairy	Drinking Water	Unknown	2023
PRJNA948024	SRR24540862	United States	Dairy	Drinking Water	Unknown	2023
PRJNA948024	SRR24540907	United States	Dairy	Feces	Unknown	2023
PRJNA948024	SRR24540860	United States	Dairy	Feces	Unknown	2023
PRJNA948024	SRR24540859	United States	Dairy	Feces	Unknown	2023
PRJNA948024	SRR24540858	United States	Dairy	Feces	Unknown	2023
PRJNA948024	SRR24540857	United States	Dairy	Feces	Unknown	2023
PRJNA948024	SRR24540856	United States	Dairy	Feces	Unknown	2023
PRJNA948024	SRR24540854	United States	Dairy	Feces	Unknown	2023
PRJNA948024	SRR24540853	United States	Dairy	Feces	Unknown	2023
PRJNA948024	SRR24540852	United States	Dairy	Feces	Unknown	2023
PRJNA948024	SRR24540851	United States	Dairy	Feces	Unknown	2023
PRJNA948024	SRR24540850	United States	Dairy	Feces	Unknown	2023
PRJNA948024	SRR24540896	United States	Dairy	Feces	Unknown	2023
PRJNA948024	SRR24540849	United States	Dairy	Feces	Unknown	2023
PRJNA948024	SRR24540885	United States	Dairy	Feces	Unknown	2023
PRJNA948024	SRR24540810	United States	Dairy	Feces	Unknown	2023
PRJNA948024	SRR24540944	United States	Dairy	Feces	Unknown	2023
PRJNA948024	SRR24540933	United States	Dairy	Feces	Unknown	2023
PRJNA948024	SRR24540922	United States	Dairy	Feces	Unknown	2023
PRJNA948024	SRR24540879	United States	Dairy	Feces	Unknown	2023
PRJNA948024	SRR24540868	United States	Dairy	Feces	Unknown	2023
PRJNA948024	SRR24540841	United States	Dairy	Feces	Unknown	2023
PRJNA948024	SRR24540900	United States	Dairy	Feces	Unknown	2023
PRJNA948024	SRR24540890	United States	Dairy	Feces	Unknown	2023
PRJNA948024	SRR24540889	United States	Dairy	Feces	Unknown	2023
PRJNA948024	SRR24540888	United States	Dairy	Feces	Unknown	2023
PRJNA948024	SRR24540887	United States	Dairy	Feces	Unknown	2023
PRJNA948024	SRR24540886	United States	Dairy	Feces	Unknown	2023
PRJNA948024	SRR24540884	United States	Dairy	Feces	Unknown	2023
PRJNA948024	SRR24540883	United States	Dairy	Feces	Unknown	2023
PRJNA948024	SRR24540818	United States	Dairy	Feces	Unknown	2023
PRJNA948024	SRR24540817	United States	Dairy	Feces	Unknown	2023
PRJNA948024	SRR24540816	United States	Dairy	Feces	Unknown	2023
PRJNA948024	SRR24540899	United States	Dairy	Feces	Unknown	2023
PRJNA948024	SRR24540815	United States	Dairy	Feces	Unknown	2023
PRJNA948024	SRR24540898	United States	Dairy	Feces	Unknown	2023
PRJNA948024	SRR24540897	United States	Dairy	Feces	Unknown	2023
PRJNA948024	SRR24540895	United States	Dairy	Feces	Unknown	2023
PRJNA948024	SRR24540894	United States	Dairy	Feces	Unknown	2023
PRJNA948024	SRR24540893	United States	Dairy	Feces	Unknown	2023
PRJNA948024	SRR24540892	United States	Dairy	Feces	Unknown	2023
PRJNA948024	SRR24540891	United States	Dairy	Feces	Unknown	2023
PRJNA948024	SRR24540812	United States	Dairy	Feces	Unknown	2023
PRJNA948024	SRR24540802	United States	Dairy	Feces	Unknown	2023
PRJNA948024	SRR24540801	United States	Dairy	Feces	Unknown	2023
PRJNA948024	SRR24540800	United States	Dairy	Feces	Unknown	2023
PRJNA948024	SRR24540943	United States	Dairy	Feces	Unknown	2023
PRJNA948024	SRR24540942	United States	Dairy	Feces	Unknown	2023
PRJNA948024	SRR24540941	United States	Dairy	Feces	Unknown	2023
PRJNA948024	SRR24540940	United States	Dairy	Feces	Unknown	2023
PRJNA948024	SRR24540939	United States	Dairy	Feces	Unknown	2023
PRJNA948024	SRR24540938	United States	Dairy	Feces	Unknown	2023
PRJNA948024	SRR24540937	United States	Dairy	Feces	Unknown	2023
PRJNA948024	SRR24540811	United States	Dairy	Feces	Unknown	2023
PRJNA948024	SRR24540936	United States	Dairy	Feces	Unknown	2023
PRJNA948024	SRR24540809	United States	Dairy	Feces	Unknown	2023
PRJNA948024	SRR24540808	United States	Dairy	Feces	Unknown	2023
PRJNA948024	SRR24540807	United States	Dairy	Feces	Unknown	2023
PRJNA948024	SRR24540806	United States	Dairy	Feces	Unknown	2023
PRJNA948024	SRR24540805	United States	Dairy	Feces	Unknown	2023
PRJNA948024	SRR24540804	United States	Dairy	Feces	Unknown	2023
PRJNA948024	SRR24540803	United States	Dairy	Feces	Unknown	2023
PRJNA948024	SRR24540921	United States	Dairy	Wastewater	Unknown	2023
PRJNA948024	SRR24540946	United States	Dairy	Insect	Unknown	2023
PRJNA948024	SRR24540945	United States	Dairy	Insect	Unknown	2023
PRJNA948024	SRR24540855	United States	Dairy	Insect	Unknown	2023
PRJNA948024	SRR24540844	United States	Dairy	Insect	Unknown	2023
PRJNA948024	SRR24540833	United States	Dairy	Insect	Unknown	2023
PRJNA948024	SRR24540822	United States	Dairy	Insect	Unknown	2023
PRJNA948024	SRR24540848	United States	Dairy	Insect	Unknown	2023
PRJNA948024	SRR24540838	United States	Dairy	Insect	Unknown	2023
PRJNA948024	SRR24540847	United States	Dairy	Insect	Unknown	2023
PRJNA948024	SRR24540846	United States	Dairy	Insect	Unknown	2023
PRJNA948024	SRR24540845	United States	Dairy	Insect	Unknown	2023
PRJNA948024	SRR24540843	United States	Dairy	Insect	Unknown	2023
PRJNA948024	SRR24540842	United States	Dairy	Insect	Unknown	2023
PRJNA948024	SRR24540840	United States	Dairy	Insect	Unknown	2023
PRJNA948024	SRR24540839	United States	Dairy	Insect	Unknown	2023
PRJNA948024	SRR24540814	United States	Dairy	Insect	Unknown	2023
PRJNA948024	SRR24540813	United States	Dairy	Insect	Unknown	2023
PRJNA948024	SRR24540935	United States	Dairy	Insect	Unknown	2023
PRJNA948024	SRR24540934	United States	Dairy	Insect	Unknown	2023
PRJNA948024	SRR24540932	United States	Dairy	Insect	Unknown	2023
PRJNA948024	SRR24540931	United States	Dairy	Insect	Unknown	2023
PRJNA948024	SRR24540930	United States	Dairy	Insect	Unknown	2023
PRJNA948024	SRR24540929	United States	Dairy	Insect	Unknown	2023
PRJNA948024	SRR24540928	United States	Dairy	Insect	Unknown	2023
PRJNA948024	SRR24540927	United States	Dairy	Insect	Unknown	2023
PRJNA948024	SRR24540926	United States	Dairy	Insect	Unknown	2023
PRJNA948024	SRR24540837	United States	Dairy	Wastewater	Unknown	2023
PRJNA948024	SRR24540827	United States	Dairy	Wastewater	Unknown	2023
PRJNA948024	SRR24540826	United States	Dairy	Wastewater	Unknown	2023
PRJNA948024	SRR24540825	United States	Dairy	Wastewater	Unknown	2023
PRJNA948024	SRR24540824	United States	Dairy	Wastewater	Unknown	2023
PRJNA948024	SRR24540823	United States	Dairy	Wastewater	Unknown	2023
PRJNA948024	SRR24540821	United States	Dairy	Wastewater	Unknown	2023
PRJNA948024	SRR24540820	United States	Dairy	Wastewater	Unknown	2023
PRJNA948024	SRR24540819	United States	Dairy	Wastewater	Unknown	2023
PRJNA948024	SRR24540914	United States	Dairy	Wastewater	Unknown	2023
PRJNA948024	SRR24540913	United States	Dairy	Wastewater	Unknown	2023
PRJNA948024	SRR24540836	United States	Dairy	Wastewater	Unknown	2023
PRJNA948024	SRR24540912	United States	Dairy	Wastewater	Unknown	2023
PRJNA948024	SRR24540835	United States	Dairy	Wastewater	Unknown	2023
PRJNA948024	SRR24540834	United States	Dairy	Wastewater	Unknown	2023
PRJNA948024	SRR24540832	United States	Dairy	Wastewater	Unknown	2023
PRJNA948024	SRR24540831	United States	Dairy	Wastewater	Unknown	2023
PRJNA948024	SRR24540830	United States	Dairy	Wastewater	Unknown	2023
PRJNA948024	SRR24540829	United States	Dairy	Wastewater	Unknown	2023
PRJNA948024	SRR24540828	United States	Dairy	Wastewater	Unknown	2023
PRJNA948024	SRR24540925	United States	Dairy	Wastewater	Unknown	2023
PRJNA948024	SRR24540915	United States	Dairy	Wastewater	Unknown	2023
PRJNA948024	SRR24540882	United States	Dairy	Wastewater	Unknown	2023
PRJNA948024	SRR24540881	United States	Dairy	Wastewater	Unknown	2023
PRJNA948024	SRR24540880	United States	Dairy	Wastewater	Unknown	2023
PRJNA948024	SRR24540878	United States	Dairy	Wastewater	Unknown	2023
PRJNA948024	SRR24540877	United States	Dairy	Wastewater	Unknown	2023
PRJNA948024	SRR24540876	United States	Dairy	Wastewater	Unknown	2023
PRJNA948024	SRR24540875	United States	Dairy	Wastewater	Unknown	2023
PRJNA948024	SRR24540874	United States	Dairy	Wastewater	Unknown	2023
PRJNA948024	SRR24540873	United States	Dairy	Wastewater	Unknown	2023
PRJNA948024	SRR24540924	United States	Dairy	Wastewater	Unknown	2023
PRJNA948024	SRR24540872	United States	Dairy	Wastewater	Unknown	2023
PRJNA948024	SRR24540923	United States	Dairy	Wastewater	Unknown	2023
PRJNA948024	SRR24540920	United States	Dairy	Wastewater	Unknown	2023
PRJNA948024	SRR24540919	United States	Dairy	Wastewater	Unknown	2023
PRJNA948024	SRR24540918	United States	Dairy	Wastewater	Unknown	2023
PRJNA948024	SRR24540917	United States	Dairy	Wastewater	Unknown	2023
PRJNA948024	SRR24540916	United States	Dairy	Wastewater	Unknown	2023
PRJNA978540	SRR24866291	Canada	Feedlot	Drinking Water	Yes	2023
PRJNA978540	SRR24866290	Canada	Feedlot	Drinking Water	Yes	2023
PRJNA978540	SRR24866285	Canada	Feedlot	Drinking Water	Yes	2023
PRJNA978540	SRR24866284	Canada	Feedlot	Drinking Water	Yes	2023
PRJNA978540	SRR24866283	Canada	Feedlot	Drinking Water	Yes	2023
PRJNA978540	SRR24866282	Canada	Feedlot	Drinking Water	Yes	2023
PRJNA978540	SRR24866281	Canada	Feedlot	Drinking Water	Yes	2023
PRJNA978540	SRR24866280	Canada	Feedlot	Drinking Water	Yes	2023
PRJNA978540	SRR24866279	Canada	Feedlot	Drinking Water	Yes	2023
PRJNA978540	SRR24866278	Canada	Feedlot	Drinking Water	Yes	2023
PRJNA978540	SRR24866289	Canada	Feedlot	Drinking Water	Yes	2023
PRJNA273738	SRR1776513	United States	Feedlot	DNS	Yes	2016

## Sheet: TableS6 SRR pub metadata
Table S6. Publication metadata associated with DNA sequences used in this study
BioProject	Publication title	doi	Submitter
PRJDB13503			Utsunomiya University
PRJNA270714			University Estadual Paulista - FCAV/UNESP
PRJNA273738	Bovine Rhinitis Viruses Are Common in U.S. Cattle with Bovine Respiratory Disease	10.1371/journal.pone.0121998	Kansas State University
PRJNA291523	Network analyses of ruminal microbiomes suggest taxonomic differences mask functional similarity	10.1093/nar/gkv973	University of Missouri
PRJNA292471	Resistome diversity in cattle and the environment decreases during beef production	10.7554/eLife.13195	Microbial Ecology Group at Colorado State University
PRJNA293646			Institute of Microbiology, Chinese Academy of Sciences
PRJNA309291	Investigating Effects of Tulathromycin Metaphylaxis on the Fecal Resistome and Microbiome of Commercial Feedlot Cattle Early in the Feeding Period	10.3389/fmicb.2018.01715	Colorado State University
PRJNA353134			Institute of Dairy Science
PRJNA356085			Nanjing Agricultural University
PRJNA356291	Impact of “Raised without Antibiotics” Beef Cattle Production Practices on Occurrences of Antimicrobial Resistance	10.1128/AEM.01682-17	US Meat Animal Research Center
PRJNA362629			DOE Joint Genome Institute
PRJNA366460			DOE Joint Genome Institute
PRJNA366463			DOE Joint Genome Institute
PRJNA366471			DOE Joint Genome Institute
PRJNA366487			DOE Joint Genome Institute
PRJNA366591			DOE Joint Genome Institute
PRJNA366667			DOE Joint Genome Institute
PRJNA366681			DOE Joint Genome Institute
PRJNA395911	Metagenomic Sequencing of Bronchoalveolar Lavage Samples from Feedlot Cattle Mortalities Associated with Bovine Respiratory Disease	10.1128/genomea.01045-17	Agriculture and Agri-Food Canada
PRJNA419351	Effects of Ceftiofur and Chlortetracycline on the Resistomes of Feedlot Cattle	10.1128/AEM.00610	Colorado State University
PRJNA420682	Effect of Antimicrobial Use in Conventional Versus Natural Cattle Feedlots on the Microbiome and Resistome	10.3390/microorganisms11122982	Lethbridge Research and Development Centre
PRJNA438952	Accessing Dietary Effects on the Rumen Microbiome: Different Sequencing Methods Tell Different Stories	10.3390/vetsci8070138	University of Alberta
PRJNA450791	Microbiological Changes during Long-Storage of Beef Meat under Different Temperature and Vacuum-Packaging Conditions	10.3390/foods12040694	University of Naples Federico II
PRJNA469173			DOE Joint Genome Institute
PRJNA469174			DOE Joint Genome Institute
PRJNA502607			DOE Joint Genome Institute
PRJNA518429			DOE Joint Genome Institute
PRJNA529353	Metagenomic deep sequencing reveals association of microbiome signature with functional biases in bovine mastitis	10.1038/s41598-019-49468-4	University of Dhaka
PRJNA529711	Comparative diversity of microbiomes and Resistomes in beef feedlots, downstream environments and urban sewage influent	10.1186/s12866-019-1548-x	Lethbridge Research and Development Centre
PRJNA539167			DOE Joint Genome Institute
PRJNA539168			DOE Joint Genome Institute
PRJNA539169			DOE Joint Genome Institute
PRJNA539170			DOE Joint Genome Institute
PRJNA539662			DOE Joint Genome Institute
PRJNA539663			DOE Joint Genome Institute
PRJNA539664			DOE Joint Genome Institute
PRJNA554493	Investigation of tylosin in feed of feedlot cattle and effects on liver abscess prevalence, and fecal and soil microbiomes and resistomes	10.1093/jas/skz306	Colorado State University
PRJNA563872	Differences in the Microbial Community and Resistome Structures of Feces from Preweaned Calves and Lactating Dairy Cows in Commercial Dairy Herds	10.1089/fpd.2019.2768	USDA
PRJNA571625			DOE Joint Genome Institute
PRJNA588263	The distribution of microbiomes and resistomes across farm environments in conventional and organic dairy herds in Pennsylvania	10.1186/s40793-020-00368-5	University of Pennslvania
PRJNA620482			DOE Joint Genome Institute
PRJNA631951	Metagenomic analysis reveals a dynamic microbiome with diversified adaptive functions to utilize high lignocellulosic forages in the cattle rumen	10.1038/s41396-020-00837-2	Baqiyatallah University of Medical Sciences
PRJNA654315			DOE Joint Genome Institute
PRJNA654316			DOE Joint Genome Institute
PRJNA654317			DOE Joint Genome Institute
PRJNA654761			DOE Joint Genome Institute
PRJNA736825			Chinese Academy of Sciences
PRJNA752224	Comparative Analysis of Rumen and Fecal Microbial Characteristics Associated with Residual Feed Intake in Beef Cattle	10.13560/j.cnki.biotech.bull.1985.2022-0752	Ningxia University
PRJNA785940			University of Hawaii at Manoa
PRJNA860353	Metagenomic insights into the antibiotic resistomes of typical Chinese dairy farm environments		Chinese Academy of Agricultural Sciences
PRJNA948024	The bacterial and archaeal communities of flies, manure, lagoons, and troughs at a working dairy	10.3389/fmicb.2023.1327841	USDA
PRJNA978540			University of Saskatchewan

## Sheet: TableS7 ARGs in metagenomes
Table S7. Summary of relative ARG abundances (%) in each metagenomic context
Gene	Abattoir	Beef Product	Drinking Water	Feces	Ileum	Insect	Jejunum	Lung	Milk	Rumen	Soil	Wastewater
AAC(2')-Ib	0	0	0	0	0	0	0	0	0	0	0.000931883	0
AAC(2')-Ic	0	0	0	0	0	0	0	0	0	0	0	0.000752702
AAC(2')-IIa	0	0	0	0.000143894	0	0	0	0	0	0	0	0
AAC(3)-Id	0	0	0	5.01957e-05	0	0	0	0	0	0	0	0
AAC(3)-IIa	0	0	0	0.000414951	0	0.00559322	0	0	0	0	0.00186377	0.0167476
AAC(3)-IIIa	0	0	0	0	0	0	0	0	0	0	0	0.00301081
AAC(3)-IVa	0.0591245	0	0	0.00178027	0.0123036	0	0	0	0	0	0	0.00272855
AAC(3)-VIa	0	0	0	0.000923601	0	0	0	0	0	0	0	0
AAC(6')-31	0	0	0.00308986	0	0	0	0	0	0	0	0	0
AAC(6')-Iad	0	0	0	2.6771e-05	0	0	0	0	0	0	0	0
AAC(6')-Ib	0	0	0	0	0	0	0	0	0	0	0	0.0143013
AAC(6')-Ib-Hangzhou	0	0	0	0	0	0	0	0	0	0	0	0.000752702
AAC(6')-Ic	0	0	0	0	0	0.140763	0	0	0	0	0	0
AAC(6')-Ie-APH(2'')-Ia bifunctional protein	0	0	0	0.0108222	0	0.0167797	0	0	0	0.00812362	0.0231537	0.225999
AAC(6')-IIa	0	0	0	1.67319e-05	0	0	0	0	0	0	0	0.00762111
AAC(6')-Iid	0	0	0	9.7045e-05	0	0	0	0	0	0	0	0.028885
AAC(6')-Iih	0	0	0	0	0	0	0	0	0	0	0	0.000940878
AAC(6')-Im	0	0	0	0.0167185	0.0246072	0	0.149863	0	0	0.000355779	0.000358417	0
aad(6)	0.0197082	0	0.00335854	0.238068	3.91078	0.221554	2.53614	0	0.0316668	0.518923	0.0563431	0.0948405
aadA	0.695736	0	0.0527963	0.0699192	0	0.839294	0	0.088733	0.0353923	0	0.2934	0.783657
aadA11	0	0	0.00403025	0.0136331	0	0.0111864	0	0	0	0	0	0.118457
aadA12	0	0	0.00349289	0.00220192	0	0.00559322	0.00614822	0	0.0167648	0	0.00100357	0.0291672
aadA13	0	0	0	0.00224207	0	0	0	0	0	0	0	0.0134546
aadA14	0.0163615	0	0.00282118	0.00138205	0	0.357966	0	0.0898021	0	0	0.00272397	0.00564527
aadA16	0	0	0.0330481	0.00627446	0	0	0	0	0	0	0.00953388	0.0822327
aadA25	0	0	0	0.00307867	0	0	0	0.536675	0	0	0	0.005363
aadA27	0.181836	0.00122327	0.0159867	0.0194759	0	2.60333	0.0107594	0.043832	1.29461	0.00209514	0.00100357	0.0487375
aadA3	0	0	0.00241815	0.000254325	0	0.00683616	0	0	0.0167648	0	0	0.0116669
aadA4	0	0.124774	0	0	0	0	0	0	0	0	0	0
aadA5	0	0	0.00926958	0.0168423	0	0.0080791	0	0	0.022353	0	0.00623645	0.0371647
aadA7	0	0	0.00295552	0.00358063	0	0	0	0	0	0.000474372	0.00544793	0.0590871
aadA8	0	0	0.00147776	0.00395877	0	0.0118079	0	0	0	0	0.0012903	0.00639797
aadA8b	0	0	0	0.000170665	0	0	0	0	0	0	0	0.00639797
aadA9	0.127545	0	0.0232411	0.00327611	0.0140612	0.0167797	0	0	0	0	0.140141	0.0713186
aadS	0.0766016	0	1.12511	0.0332664	0	0.0938419	0	0	0	0.00124523	0.403075	0.440519
abeM	0	0	0	0.000100391	0	0	0	0	0	0.000968509	0	0
abeS	0	0	0	5.01957e-05	0	0	0	0	0	0.000296482	0	0
ACI-1	0.0903601	0	0.00604538	0.18972	0.0134754	0	0.100677	0.0384866	0	0.561083	0.109604	0.0106319
Acinetobacter baumannii AbaF	0	0	0	0	0	0	0	0	0	0.000869682	0	0
Acinetobacter baumannii AbaQ	0	0	0	8.70059e-05	0	0	0	0	0	0.000434841	0	0
Acinetobacter baumannii AmvA	0	0	0	0.000100391	0	0	0	0	0	0.000849916	0	0
acrB	0	0	0.0190765	0.149556	0.100186	6.40455	0.149863	0.0962166	2.9506	0.00529715	0.118421	0.0152422
acrD	0	0	0.03775	0.132798	0.0960851	2.68754	0.137182	0.0983547	2.0602	0.00221373	0.115123	0.0159949
AcrE	0	0	0.0118221	0.0567144	0.0380825	0.242994	0.0468802	0.0449011	0.409806	0.000849916	0.0432967	0.00950287
AcrF	0	0	0	0.154891	0.115419	1.17737	0.112205	0.147532	1.0804	0.00203585	0.119066	0.0234279
AcrS	0.00409037	0	0.00819485	0.0373857	0.0316378	0.11435	0.0353523	0.0427629	0.230981	0.000434841	0.0218634	0.0046103
ACT-12	0	0	0	0	0	0.0599718	0	0	0	0	0	0
ACT-19	0	0	0	0	0	0.0226836	0	0	0	0	0	0
ACT-49	0	0	0	0	0	0.0972599	0	0	0	0	0	0
ACT-56	0	0	0	0.000140548	0	0.00559322	0	0	0	0	0	0
adeA	0	0	0	0	0	0	0	0	0	0.00120569	0	0
adeB	0	0	0	0	0	0	0	0	0	0.00306365	0	0
adeC	0	0	0	0.000140548	0	0	0	0	0	0	0	0
adeF	0	0	0	0.000214168	0	0	0	0	0	0.00268811	0	0
adeG	0	0	0	5.68884e-05	0	0	0	0	0	0.000988275	0	0
adeH	0	0	0	0	0	0	0	0	0	0.00102781	0	0
adeI	0	0	0	0.000150587	0	0	0	0	0	0.000909213	0	0
adeJ	0	0	0	0.00713113	0	2.97653	0	0	9.677	0.00349849	0	0
adeK	0	0	0	0.000675969	0	0.716243	0	0	3.29335	0.00168007	0	0
adeL	0	0	0	0	0	0	0	0	0	0.000592965	0	0
adeN	0	0	0	0	0	0	0	0	0	0.000830151	0	0
adeR	0	0	0	0	0	0	0	0	0	0.000237186	0	0
adeS	0	0	0	0	0	0	0	0	0	0.000810385	0	0
AER-1	0	0	0.00228381	7.69667e-05	0	0	0	0	0	0	0	0.00084679
Agrobacterium fabrum chloramphenicol acetyltransferase	0	0	0	0	0	0	0	0	0	0	0.00537625	0
ANT(2'')-Ia	0	0	0	0.000515342	0	0	0	0.440458	0	0.000375544	0	0.0023522
ANT(4')-Ia	0.105978	0	0.00846353	0.00414282	0	0.197938	0	0	0	0	0.110106	0.022487
ANT(4')-IIb	0	0	0	0.000117123	0	0	0	0	0	0	0	0.005363
ANT(6)-Ia	0.145394	0	0.0298239	0.0988955	1.05869	0.255735	0.825014	0	0	0.0263869	0.198993	0.400155
ANT(6)-Ib	0.292648	0	0.0201513	0.373369	0.185726	0	0.209424	0	0	0.0873437	0.196484	0.43732
ANT(9)-Ia	0.534724	0	0.0685143	0.0168858	0	0	0	0	0	0	1.21553	0.08148
ANT(9)-Ib	0	0	0	6.69276e-05	0	0	0	0	0	0	0	0
APH(2'')-If	0	0	0	0.0252652	0	0	0.228253	0	0	0.0421005	0	0.0111964
APH(2'')-IIa	0	0	0	0.0266439	0.0374966	0	0.229021	0	0	0.000375544	0	0
APH(2'')-IIIa	0	0	0.0127625	0.000528728	0	0	0	0	0	0	0.00164872	0
APH(3'')-Ib	1.16873	0.0879008	0.641616	0.113044	0.177523	1.83613	0.144099	1.46249	1.4101	0.0349652	0.144155	1.10638
APH(3')-Ia	0.69462	0	0.725849	0.0583475	0.0785086	0.803871	0.0503385	1.11397	0	0.0133615	0.0073117	0.0185353
APH(3')-Ib	0	0	0	0	0	0	0	0	0	0	0	0.0651088
APH(3')-IIa	0.00483408	0	0.00147776	0.00552822	0	0.0146045	0	0	0	0.00169983	0.00236555	0.0031049
APH(3')-IIIa	0.101888	0	0.0300926	1.04311	14.5411	0.278418	7.58729	1.76611	0.0242158	0.999482	0.110177	0.217625
APH(3')-VIa	0	0	0	0	0	0	0	0	0	0	0	0.00413986
APH(4)-Ia	0.0773453	0	0	0.00257671	0.0169907	0	0	0	0	0	0	0.00254037
APH(6)-Ic	0.0078089	0	0	0.00420305	0	0	0	0	0	0	0	0
APH(6)-Id	1.1996	0.0873765	0.662977	0.106351	0.171078	1.82184	0.150247	1.32886	0.869905	0.0293715	0.132829	1.15436
aphA15	0	0	0.00201513	0	0	0	0	0	0	0	0	0
arlR	0	0	0	0	0	0	0	0	0	0	0.00100357	0
ArmR	0	0	0	0	0	0	0	0	0	0	0.00021505	0
arnA	0	6.48631	0.198557	0.000518689	0	0	0	0	0.819611	0	0	0
ArnT	0	0	0	0.00232573	0	0.829972	0	0	0.536473	0	0	0
arr-2	0	0	0	5.01957e-05	0	0	0	0	0	0	0	0.000658615
bacA	0	0	0.0139715	0.0470467	0.0298801	0.945876	0.0288198	0.0374175	0.584904	0.00199631	0.0378488	0.00752702
Bado_rpoB_RIF	0.716187	0	0	1.41117	6.85075	0	13.9522	0	0	2.49943	2.98045	5.6352
baeR	0	0	0.0114191	0.0284643	0.0263648	0.462062	0.0184447	0.0181742	0.219805	0.000237186	0.0230103	0.00319899
baeS	0	0	0.021226	0.0568449	0.020506	0.632966	0.0441903	0.0320722	0.48059	0.000830151	0.0453755	0.0069625
Bbif_ileS_MUP	0	0	0	0.15908	0.90402	0	6.59858	0	0	0.483108	0.115052	2.18782
BES-1	0	0	0.0244502	0	0	0	0	0	0	0	0	0
BIC-1	0	0	0.0265997	0	0	0	0	0	0	0	0	0
BLMT	0.00892445	0	0	0.00212495	0	0.0071469	0	0	0	0	0	0
BRO-1	0	0	0.0205543	0	0	0	0	0	0	0	0	0
Burkholderia pseudomallei Omp38	0	0	0	0	0	0	0	0	0	0	0.00164872	0
Campylobacter coli chloramphenicol acetyltransferase	0	0	0	0.0083191	0	0	0	0	0	0.035143	0.00265228	0
CARB-1	0	0	0.00537367	0	0	0	0	0	0	0	0	0.00319899
CARB-10	0.509809	0	0.175047	0.00425994	0	0.667769	0	5.11231	0	0	0.0175624	0.405613
CARB-4	0	0	0	0.000214168	0	0.0845198	0	0	0	0	0	0
CARB-7	0	0	0	0	0	0.113107	0	0	0	0	0	0
catA4	0	0	0	0	0	0.0531356	0	0	0	0	0	0
catA8	0	0	0.00268684	7.36203e-05	0	0	0	0	0	0	0	0.005363
catB10	0.00743705	0	0	0.000234247	0	0	0	0	0	0	0.00853031	0.0201348
catB11	0	0	0	0.000200783	0	0.0071469	0	0	0	0	0	0.00555118
catB3	0	0	0.0112847	6.02348e-05	0	0	0	0	0	0	0.0008602	0.0153363
catB8	0	0	0.000806051	0	0	0	0	0	0	0	0	0.0121373
catB9	0	0	0	0	0	0	0	0	0	0	0.00236555	0
catI	0	0	0.00953827	0.000247632	0.0076165	0.0121187	0	0	0	0.000197655	0	0
catII	0	0	0	0	0	0.0419492	0	0	0	0	0	0
catII from Escherichia coli K-12	0	0	0	0	0	0.051582	0	0	0	0	0	0
catIII	0	0	0	0	0	0.00341808	0	0	0	0.000276717	0	0
catP	0	0	0	0.000552153	0	0	0	0	0	0.00205561	0	0
catQ	0	0	0.0143746	0.000445068	0	0	0	0	0	0	0	0.0184412
catS	0	0	0	0.000234247	0	0	0	0	0	0	0	0.00197584
CAU-1	0	0	0	0	0	0	0	0	0	0.00021742	0.00107525	0.00197584
CblA-1	0	0	0	0.0148747	0	0	0	0	0	0.000691792	0	0.00197584
CBP-1	0	0	0.00617972	0	0	0	0	0	0	0	0	0
ceoB	0	0	0.325913	0	0	0	0	0	0	0.00438794	0.611745	0.0945582
cepA	0	0	0	0.00176689	0	0	0	0	0	0	0	0
CepS	0	0	0	0	0	0.0394633	0	0	0	0	0	0
CfiA19	0	0	0	0	0	0	0.00999085	0	0	0.000276717	0	0
cfr(B)	0	0	0	0.000281096	0.492143	0	0.314712	0	0	0.00970486	0	0
cfr(D)	0	0	0.120236	0	0	0	0	0	0	0	0	0
cfrA	0.148741	0	0.0380187	0.00215507	0	0	0	0.00962166	0	0	0	0
cfrC	0	0	0	0	0	0	0	0	0	0	0.00322575	0.0226752
cfrE	0.0178489	0	0	0.0215273	0.0287084	0	0.0165233	0.113322	0	0.00974439	0.011326	0.0973809
CfxA	0.469649	0	0.0114191	1.74854	0.124208	0	0.00806954	0	0	0.0140533	0.462859	0.578546
CfxA6	0.382264	0	0.0221664	1.21681	0.0738215	0	0.134877	0	0	0.0695943	0.440709	0.21038
CGA-1	0	0	0.011016	0	0	0	0	0	0	0	0	0
Clostridium butyricum catB	0	0	0.0147776	0	0	0	0	0	0	0	0	0
Clostridium perfringens mprF	0	0	0	0.000706086	0	0	0	0.209538	0	0	0	0
cmeA	0	0	0	0.000562192	0	0	0	0	0	0	0	0
cmeB	0	0	0	0.00136198	0	0	0	0	0	0	0	0
cmeC	0	0	0	0.000706086	0	0	0	0	0	0	0	0
cmeR	0	0	0	0.000485225	0	0	0	0	0	0	0	0
cmlA1	0	0	0	7.36203e-05	0	0	0	0	0.0353923	0	0	0.00432804
cmlA9	0	0	0.0890686	0.00214838	0	0.0111864	0	0	0	0	0.00831526	0.108295
cmlB1	0	0	0	0	0	0	0	0	0	0	0	0.00216402
cmx	0.492704	0	0.541129	0.00714452	0.0591744	0	0	0	0	0	0.673035	0.209063
CMY-101	0	0	0	0.000160626	0	0.218757	0	0	0	0	0	0
CMY-130	0	0	0	0.000227554	0	0	0	0	0	0	0	0
CMY-135	0	0	0	0.000505303	0	0.00466102	0	0	0	0	0	0
CMY-157	0	0	0	0	0	0.0114972	0	0	0	0	0	0
cphA3	0	0	0	0.000197436	0	0	0	0	0	0	0	0
cphA4	0	0	0	0.000197436	0	0	0	0	0.0353923	0	0	0
cphA5	0	0	0.0914868	0	0	0.208192	0	0	0	0	0	0
cphA7	0	0	0.00188079	8.36595e-05	0	0	0	0	0	0	0	0
CPS-1	0	0	0.324301	0	0	0	0	0	0	0	0	0
cpxA	0	0	0.0185392	0.0845128	0.060932	1.77616	0.0664776	0.0545227	0.914611	0.00104757	0.0616476	0.0158068
CRD3-1	0	0	0	0	0	0	0	0	0	0	0.0113976	0
CRP	0	0.00646586	0.0824859	0.0390355	0.0363249	1.73701	0.0322781	0.0331413	0.856866	0.00642378	0.0299636	0.00950287
crxA	0	0	0	0.000291135	0	0	0	0	0	0	0	0
CTX-M-3	0	0	0	0	0	0.00217514	0	0	0	0	0	0
DES-1	0	0	0	0	0	0	0	0	0	0	0	0.02785
dfrA1	0.00966816	0	0.0100756	0.00306528	0.00468708	0.0192655	0	0.105838	0.00931376	0	0.000286733	0.011761
dfrA10	0	0	0	0	0	0	0.00461116	0	0	0	0	0
dfrA12	0	0	0	0.000167319	0	0	0	0	0	0	0	0.00197584
dfrA14	0	0	0	0.00185389	0.0134754	0.00279661	0.0142178	0	0.232844	0.0132033	0	0.00903243
dfrA15	0	0	0	0	0	0	0	0	0	0	0.0004301	0
dfrA16	0	0	0.0118221	0.000113777	0	0	0.00230558	0	0.0279413	0.000177889	0	0.00348125
dfrA17	0	0	0	0.0100525	0	0	0	0	0	0	0	0
dfrA20	0	0	0	0.000317906	0	0	0	0	0	0	0	0.00206993
dfrA23	0	0	0	1.67319e-05	0	0	0	0	0	0	0	0
dfrA3	0	0	0.148716	0	0	0	0	0	0	0	0	0
dfrA31	0	0	0	0	0	0	0	0	0	0	0.00451605	0
DfrA34	0	0	0	7.36203e-05	0	0	0	0	0	0	0	0
DfrA36	0	0	0	0.000277749	0	0	0	0	0	0	0	0
dfrA9	0	0	0	1.33855e-05	0	0	0	0	0	0	0	0
dfrB2	0	0	0.000268684	0	0	0	0	0	0	0	0	0.000188176
dfrB3	0	0	0.000268684	1.00391e-05	0	0	0	0	0	0	0.00250892	0
dfrB4	0	0	0	0	0	0	0	0	0.00558826	0	0	0.000470439
DfrB9	0	0	0	0	0	0	0	0	0	0	0.0004301	0
dfrC	0	0.00174753	0	1.67319e-05	0	0	0	0	0	0	0	0
dfrE	0	0	0	0.00015728	0	0.00248588	0	0	0	0	0	0
dfrF	0	0	0	0.00631127	0.0427696	0	0.247466	0	0	0.00650285	0	0
dfrG	0	0	0	0.000123816	0	0.0475424	0	0	0	0	0.000286733	0.0084679
dfrI	0	0	0	0	0	0.155057	0	0	0	0	0.00100357	0
dfrL	0.0390445	0	0.00308986	0.000264364	0	0	0	0	0	0	0.0678124	0.0143954
DHA-12	0	0	0	0	0	0.00497175	0	0	0	0	0	0
DHA-14	0	0	0	0	0	0.0146045	0	0	0	0	0	0
DHA-16	0	0	0	0	0	0.0820339	0	0	0	0	0	0
EBR-5	0	0	0	7.69667e-05	0	0.0428814	0	0	0	0	0	0
EC-13	0	0	0	0.0403439	0	0.0574859	0.0161391	0.0160361	0.147157	0.000375544	0.0064515	0.0023522
efpA	0	0	0	0	0	0	0	0	0	0	0	0.0284145
efrA	0	0	0	0.000632466	0	0.0264124	0	0	0	0	0	0
efrB	0	0	0	0.00050865	0	0.0226836	0	0	0	0	0	0
emeA	0	0	0	0.000244286	0	0.0214407	0	0	0	0	0	0
emrA	0	0	0.0146433	0.0560786	0.0117177	0.642599	0.036505	0.0374175	0.383727	0.000928978	0.0388524	0.00837381
emrB	0	0	0.00631406	0.0359836	0	1.14102	0.0311254	0.0416938	0.527159	0.000533668	0.0192828	0.00357534
emrK	0.00818075	0	0.00443328	0.0437673	0.025193	0.210367	0.0395792	0.0320722	0.344609	0.000553434	0.0311822	0.00592753
emrR	0.00334667	0	0.00591104	0.0303048	0.0216777	0.849549	0.0253614	0.0320722	0.253334	0.00118593	0.0175624	0.00413986
emrY	0	0	0	0.0638389	0.0287084	0.171836	0.0445746	0.0705588	0.359511	0.00118593	0.0435834	0.0112905
Enterobacter cloacae acrA	0	0	0	0.00178362	0	0.847063	0	0	0.117353	0.000375544	0	0
eptA	0	0	0.0138372	0.0893885	0.0486284	0.687656	0.0649406	0.0705588	0.612846	0.00128476	0.0599989	0.013925
eptB	0	0	0	0.0125422	0	1.52477	0	0	1.06736	0	0	0
EreA	0	0	0	0	0	0	0	0	0	0	0	0.0676491
EreA2	0	0	0	7.69667e-05	0	0	0	0	0	0	0	0.0604985
EreB	0	0	0	0.00158618	0	0	0	0	0	0	0	0.0277559
EreD	0	0	0.0276744	0.000789746	0	0.0699153	0	0	0	0	0.00831526	0.0811978
Erm(33)	0.22274	0	0.0760375	0.000880098	0	0	0	0	0	0	2.00269	0.00423395
Erm(35)	0	0	0	0.00352039	0	0	0	0	0	0	0.0874536	0.131252
Erm(36)	0	0	0	0.000160626	0	0	0	0	0	0	0	0
erm(42)	0	0	0.00255249	0.00700063	0	0	0	0.977133	0	0	0.00974893	0.0175003
Erm(47)	0	0	0	0	0	0.00466102	0	0	0	0	0.00716833	0.0238983
Erm(48)	0	0	0	2.34247e-05	0	0	0	0	0	0	0	0
Erm(49)	0	0	0	0.00575577	0	0	0	0	0	0.00421005	0	0.0115728
Erm(50)	0	0	0	2.34247e-05	0	0.00745763	0	0	0	0	0	0.00301081
Erm(52)	0	0	0	0.00116119	0	0	0	0	0	0	0	0.00376351
ErmA	0.264015	0	0.0425863	0.00133521	0	0	0	0	0	0	0.993602	0.0307667
ErmB	0.132379	0	0.184183	0.0711139	0.280053	0.345537	0.144483	0	0	0.0453223	0.0665938	0.395451
ErmC	0.540301	0	0.246652	0.0054111	0	0	0	0	0	0	5.06822	0.0141132
ErmF	0.267362	0	0.15409	0.354716	0	0	0	0	0	0.265016	0.3215	0.260153
ErmG	0.153203	0	0.010613	0.309965	0.759893	0	0.199433	0.00962166	0	0.111497	0.132901	0.209722
ErmQ	0.170308	0	0.00349289	0.115269	0.38434	0	0.04957	0.0502464	0	0.0481092	0.155553	1.23735
ErmT	0.0546623	0	0.0196139	0.0152227	0.0117177	0	0.0668619	0	0	0.00239162	0.183079	0.0948405
ermTR	0.0156178	0	0.00376157	0.000548806	0	0	0	0	0	0	0.419777	0.08148
ErmX	0.429118	0	0.131386	0.0359066	0.23494	0.00683616	0.021903	0.0224505	0	0.0056134	1.99516	1.1888
ErmY	0.00706519	0	0.00255249	0	0	0	0	0	0	0	0.0939768	0.000940878
Escherichia coli acrA	0	0	0.00913524	0.0566341	0.0181624	0.629859	0.0357365	0.0406248	0.40608	0.000928978	0.0364868	0.00790338
Escherichia coli ampC beta-lactamase	0	0	0	0.00562192	0	0.010565	0	0	0	0	0.0030107	0
Escherichia coli emrE	0	0	0.00335854	0.0116588	0.00351531	0.0183333	0.00537969	0.00855258	0	0.000276717	0.0034408	0.00084679
Escherichia coli mdfA	0	0	0.00967261	0.0471906	0.0246072	0.531356	0.0434218	0.0491773	0.327844	0.000691792	0.0397842	0.00893834
estT	4.89618	0	2.41573	4.33113	0	0.452119	0	19.0477	0	0.0320201	5.2956	1.959
evgA	0	0	0.0016121	0.0265569	0.0222636	0.0671187	0.0180604	0.0245887	0.152746	0.000336013	0.0202147	0.00225811
evgS	0	0	0.0229724	0.145618	0.0996004	0.472627	0.111436	0.111184	1.01893	0.00173936	0.0884572	0.0245569
EXO-1	0	0	0	0.000113777	0	0	0	0	0	0	0	0
fexA	0.327974	0	0.166987	0.000860019	0	0.297373	0	0	0	0	0.040286	0.00301081
fexB	0	0	0.0765748	0	0	0	0	0	0	0	0	0
floR	2.25603	0	1.17092	0.0659103	0	0.172147	0	1.69555	0.0391178	0	0.186663	0.175097
FosA2	0	0	0	0.000137202	0	0.117147	0	0	0	0.000237186	0	0
fosA5	0	0	0	0.000264364	0	0.134237	0	0	0.0242158	0	0	0
FosA7.5	0	0	0	0.000378141	0	0	0	0	0	0	0	0
FosA8	0	0	0	0.000100391	0	0	0	0	0	0	0	0
FosD	0	0	0	0.000478532	0	0.33839	0	0	0	0	0	0
FosK	0	0	0	0.000113777	0	0	0	0	0	0	0.000358417	0
FosL1	0	0	0	1.67319e-05	0	0	0	0	0	0	0	0
FosXCC	0	0	0	1.67319e-05	0	0	0	0	0	0	0.00795685	0.00432804
FosY	0	0	0	4.35029e-05	0	0	0	0	0	0	0	0
FOX-4	0	0	0.0073888	0	0	0.0403955	0	0	0	0	0	0
fusD	0	0	0	5.68884e-05	0	0.127712	0	0	0	0	0	0
gadW	0.00594964	0	0.00846353	0.0431984	0.0246072	0.117147	0.0249771	0.0491773	0.201177	0.000533668	0.02853	0.00780929
gadX	0	0	0.0104787	0.0525817	0.0240213	0.171215	0.0341995	0.0406248	0.324119	0.000731323	0.0349815	0.0069625
GIL-1	0	0	0	9.03522e-05	0	0	0	0	0	0	0	0
H-NS	0	0	0.00201513	0.0189907	0.0158189	0.976328	0.0165233	0.014967	0.37255	0.00122546	0.0126879	0.00338716
HelR	0	0	0	0.000973796	0	0	0	0	0	0	0.0931883	0.026815
HERA-1	0	0	0	0	0	0.0335593	0	0	0	0	0	0
ICR-Mo	0	0	0.0544084	0	0	0	0	0	0	0	0	0
IDC-1	0	0	0	5.01957e-05	0	0	0	0	0	0	0	0
imiH	0	0	0	0	0	0.0285876	0	0	0	0	0	0
imiS	0	0	0	0	0	0.00372882	0	0	0	0	0	0
IMP-27	0	0	0	4.01566e-05	0	0.209435	0	0	0	0	0	0
IMP-33	0	0	0	0.000140548	0	0	0	0	0	0	0	0
JOHN-1	0	0	0.119967	0	0	0	0	0	0	0	0.00415763	0
kdpD	0	0	0	0	0	0	0	0	0	0	0.0030107	0
kdpE	0	0	0.0154493	0.0319546	0.0175765	0.200424	0.0222873	0.0267268	0.391178	0.000474372	0.0202147	0.00489257
Klebsiella pneumoniae acrA	0	0	0	0.000936986	0	0.469209	0	0	0.292452	0	0	0
Klebsiella pneumoniae KpnE	0	0	0	0.000438376	0	0.0941526	0	0	0	0	0	0
Klebsiella pneumoniae KpnF	0	0	0	0.000250978	0	0.0652543	0.00268985	0	0	0	0	0
Klebsiella pneumoniae KpnG	0	0	0	0.00212495	0	0.947741	0.0172919	0	0.428433	0.000415075	0	0
Klebsiella pneumoniae KpnH	0	0	0.00335854	0.0277683	0	1.02791	0.0234401	0.0224505	0.434021	0.00122546	0.0147668	0.00206993
Klebsiella pneumoniae OmpK37	0	0	0	0.00353712	0	0.982543	0	0	0	0	0	0
KLUC-1	0	0	0	0.000344677	0	0.080791	0	0	0	0	0	0
LAQ-1	0	0	0	7.0274e-05	0	0.213164	0	0	0	0	0	0
LCR-1	0	0	0	0	0	0	0	0	0	0	0	0.0015054
leuO	0.00557778	0	0.00591104	0.0497004	0.0445272	0.273757	0.0403477	0.0416938	0.325982	0.000652261	0.0341213	0.0069625
Limosilactobacillus reuteri cat-TC	0.00557778	0	0	8.70059e-05	0	0	0	0	0	0.000454606	0	0.0115728
linG	0	0	0	0.00213164	0	0.00466102	0	0	0	0	0.0100357	0.419067
lmrD	0	0	0.0360036	0.000174012	0	0	0	0	0	0	0	0
lnuA	0.0866416	0	0.122788	0.00807481	0	0.731469	0	0.00427629	0	0.000909213	0.045949	1.16979
lnuB	0	0	0.068783	0.00924939	0	0.43969	0	0	0	0	0.0008602	0.60696
lnuC	1.11258	0	0.106667	2.51756	2.1625	0.151328	5.44233	0.0267268	0	2.19929	0.952671	0.706411
lnuD	0	0	0.00174644	0.00164307	0.0732356	0.0329379	0	0	0	0	0.00336912	0.111682
lnuE	0.00483408	0	0	0.0023525	0.0345672	0	0	0	0	0	0	0.0220165
lnuF	0	0	0	0.000923601	0	0	0	0	0	0	0.00308238	0.187893
lnuG	1.76779	0	0.0800677	0.049503	0	0.223107	0	0	0	0	0.8564	0.946523
LnuH	0.105978	0	0.0862474	0.024713	0	0.0661865	0	0	0	0	0.807082	0.721653
LnuP	0.0684208	0	0.00658275	0.0792824	0.841917	0.00124294	0.12527	0	0	0	0.0551245	0.451151
LpsB	0	0	0	8.36595e-05	0	0	0	0	0	0.000691792	0	0
LptD	0	0	0	0.0288926	0	2.06297	0.0303568	0	0.942553	0	0	0
LRA-10	0	0	0.0147776	0	0	0	0	0	0	0	0	0
lsaA	0	0	0	0.000451761	0	0.0142938	0	0	0	0	0	0
lsaB	0.219393	0	0.0112847	0	0	0	0	0	0	0	0	0
lsaC	0	0	0	0.000100391	0	0.0391526	0	0	0	0.0256754	0	0
lsaD	0	0	0	0.000538767	0	0.0882486	0	0	0	0	0	0
lsaE	0	0	0.123997	0.0168691	0	0.771554	0	0	0	0	0	1.15427
marA	0	0	0.00228381	0.0151357	0.00234354	0.398983	0.0149863	0.014967	0.175099	0.000197655	0.0127596	0.00159949
MCR-3.17	0	0	0	0.000679315	0	0	0	0	0	0	0	0
mdsA	0	0	0	4.68493e-05	0	0	0	0	0	0	0	0
mdtA	0	0	0.0142402	0.0469196	0.0246072	0.466413	0.0295883	0.0416938	0.393041	0.000928978	0.0311106	0.00658615
mdtB	0	0	0.0380187	0.12129	0.0755791	3.01133	0.091839	0.0694897	1.84785	0.00545528	0.0992097	0.0239924
mdtC	0	0	0.0345258	0.113757	0.0949133	3.00978	0.116432	0	1.6355	0.00575176	0.0825792	0.013925
mdtE	0	0	0.0193452	0.0619783	0.0445272	0.201667	0.0464959	0.0459701	0.402355	0.00061273	0.0396409	0.0108201
mdtF	0	0	0.0506469	0.157778	0.119521	0.766582	0.118737	0.125082	1.1754	0.00209514	0.121647	0.0297317
mdtG	0	0	0.00591104	0.0437238	0.035739	0.216893	0.0361208	0.0384866	0.314805	0.000494137	0.0323292	0.0112905
mdtH	0	0	0.00510499	0.0418565	0.015233	0.319746	0.0242086	0.029934	0.320393	0.000632496	0.0352682	0.0104437
MdtK	0	0	0	0.00421309	0	0.21161	0	0	0	0	0	0
mdtM	0	0	0.0233755	0.0599772	0.020506	0.561808	0.0376578	0.058799	0.458237	0.00102781	0.05025	0.0114787
mdtN	0	0	0.0209573	0.0523775	0.0445272	0.255735	0.0391949	0.0427629	0.361374	0.000731323	0.0369169	0.0129841
mdtO	0	0	0.0220321	0.0991666	0.0650332	0.301723	0.0768527	0.087664	0.70412	0.000830151	0.0767728	0.01496
mdtP	0	0	0.0296895	0.0781212	0.0685485	0.251695	0.0603294	0.0470392	0.564414	0.000830151	0.0577051	0.0118551
mecA	0	0	0	0	0	0.0997458	0	0	0	0	0.00279565	0
mef(B)	0	0	0.312882	0.00786064	0	0.0835876	0	0	0	0.0128871	0.00379922	0.694556
Mef(En2)	0.181836	0	0.112847	0.766843	0.117763	0.0217514	0.0614822	0	0	0.0668469	0.249745	0.354241
mefC	0	0	0.0667679	0.00201117	0	0	0	0	0	0	0.0556262	0.0114787
mefF	0.152088	0	0	0.000923601	0	0.0382204	0	0	0	0	0.0307521	0.0230515
mefH	0	0	0	6.02348e-05	0	0	0	0	0	0.00110687	0	0
mefJ	0	0	0.00832919	0	0	0	0	0	0	0	0	0
mel	10.3843	0	0.971022	13.5643	2.54684	0.131751	0.91301	2.72079	0	4.26589	11.2699	5.204
mepR	0	0	0	0	0	0	0	0	0	0	0.000501783	0
MexB	0	11.35	1.62285	0.0330321	0	0.338701	0	0.69169	6.5364	0.0224734	0.198563	0.298258
MexE	0	1.33529	0.0861131	0	0	0	0	0	0	0.000830151	0.0068816	0
MexF	0	24.376	1.39272	0.0137536	0	0.256356	0	0.663894	6.18248	0.0556992	0.867153	0.0750821
MexG	0	0	0	0	0	0	0	0	0	0	0	0.000752702
MexH	0	0	0	0	0	0	0	0	0	0	0.00150535	0
MexI	0	0.188384	0.389457	0	0	0.233672	0	0	2.17569	0	0.0599989	0
MexJ	0	0	0	0	0	0	0	0	0	0	0.0012903	0
MexK	0	13.3634	1.03403	0.0670046	0	0.17339	0	0.505671	5.17286	0.0126499	0.417985	0.300046
mexM	0	0	0	0	0	0	0	0	0	0	0.00150535	0
mexP	0	0	0	0	0	0	0	0	0	0	0.00121862	0
mexQ	0	1.17923	0.349557	0	0	0	0	0	0	0	0.0891023	0
MexW	0	0.937375	1.39474	0.0273366	0	0	0	0	2.14217	0	0.113045	0.120715
mfpA	0	0	0	0	0	0	0	0	0	0	0	0.00319899
mgrA	0	0.00314556	0	0	0	0	0	0.00213815	0	0	0.000501783	0
MOX-12	0	0	0	0	0	0.0133616	0	0	0.190001	0	0	0
MOX-9	0	0	0.0235098	7.0274e-05	0	0.170283	0	0	0	0	0	0.00423395
mphA	0	0	0	0.000334638	0	0	0	0	0	0	0	0.00329307
mphB	3.80442	0	0.829292	0.23258	0.0884686	0.0270339	0.0138335	0	0	0.0121755	8.41928	1.3463
mphC	0	0	0	0.000511996	0	0.33	0	0	0	0	0.00200713	0
mphE	0.548854	0	0.479063	0.0141385	0	0.019887	0	5.79865	0.216079	0	0.0639415	0.338998
mphF	0	0	0	0.00118462	0	0	0	0	0	0	0	0
mphG	0	0	0.0454075	0.00171669	0	0	0	0	0	0	0.0353399	0.00715067
mphH	0	0	0	5.01957e-05	0	0.106893	0	0	0	0	0.00652318	0
Mrx	0	0	0	0.000501957	0	0	0	0	0	0	0	0.00573936
msbA	0	0	0.015315	0.0714854	0.0597603	1.55088	0.0561025	0.0555918	0.814023	0.00168007	0.0511819	0.0111964
msr(G)	0.195966	0	0	0.00114781	0	0.0316949	0	0	0	0	0.0399993	0.023522
msrA	0	0	0	7.36203e-05	0	0.0261017	0	0	0	0	0.00200713	0
msrE	0.912154	0	0.792482	0.0243985	0	0.036356	0	9.82585	0.376276	0	0.123009	0.63848
MUS-1	0	0	0	0	0	0.525142	0	0	0	0	0	0
MuxB	0	8.25079	0.978411	0.0206572	0	0	0	0	1.6951	0.00772831	0.551316	0.0928647
MuxC	0	0	0.459718	0	0	0	0	0	0	0	0	0
nimI	0	0	0	0	0	0	0	0	0	0.00138358	0	0
nimJ	0.00297482	0	0	0.000629119	0	0	0	0.0652134	0	1.21204	0.0008602	0
Nocardia farcinica rox	0	0	0	0	0	0	0	0	0	0	0.00996398	0
norA	0	0.00681537	0	0	0	0	0	0	0	0	0	0
norC	0	0	0	0	0	0	0	0	0	0	0.00286733	0
novA	0	0	0	0.000414951	0	0	0	0	0	0	0	0
npmA	0	0	0	0.00113108	0	0	0	0	0	0.000276717	0	0
oleC	0	0	0	0	0	0	0	0	0	0	0.0707514	0.0111024
OmpA	0	0	0.00268684	0.033166	0	2.67325	0.0341995	0.0310031	0.862454	0.00666097	0.0135481	0.00733885
OpmH	0	6.15847	0.313822	0.00061908	0	0	0	0	1.56471	0	0.00931883	0
OprM	0	0.577209	0	0.000973796	0	0	0	0	0	0	0	0
OprN	0	2.05282	0.0569609	0.000103738	0	0	0	0	0.676179	0	0	0
optrA	0.132008	0	0.137029	0.0014289	0	0.137966	0	0	0	0	0.0539775	0.0077152
oqxA	0	0	0	0.0012984	0	0.737063	0	0	0.130393	0	0	0
oqxB	0	0	0	0.00537429	0	2.94204	0.0299726	0	1.0301	0.0230861	0	0
ORN-1	0	0	0	9.7045e-05	0	0.243927	0	0	0.0335295	0	0	0
OXA-10	0	0	0	0	0	0	0	0	0	0	0	0.00282263
OXA-118	0	0	0	0.000716125	0	0	0	0	0	0	0	0.0156186
OXA-12	0	0	0.00188079	0	0	0	0	0	0	0	0	0
OXA-2	0	0	0	0	0	0	0	0.345311	0	0	0	0.115634
OXA-20	0	0	0	0.000468493	0	0	0	0	0	0	0	0.0015054
OXA-209	0	0	0.0220321	0	0	0	0	0	0	0	0	0
OXA-21	0	0	0	5.68884e-05	0	0	0	0	0	0	0	0.00188176
OXA-211	0	0	0.00147776	0.0018472	0	0.292401	0	0	8.52768	0	0	0
OXA-282	0	0	0	0	0	0.0267232	0	0	0	0	0	0
OXA-296	0	0	0.0791273	0	0	0	0	0	0	0	0	0.00178767
OXA-334	0	0	0	5.35421e-05	0	0.00652543	0	0	0.443335	0	0	0
OXA-34	0	0	0	0	0	0	0	0	0	0	0	0.00592753
OXA-347	0	0	0.0755001	0.00611718	0	0	0	0	0	0.00458559	0.00781348	0.116951
OXA-361	0	0	0	0	0	0.0102542	0	0	0	0	0	0
OXA-362	0	0	0	0	0	0.0223729	0	0	0	0	0	0
OXA-427	0	0	0.0717385	0	0	0.187684	0	0	0	0	0	0.00244628
OXA-464	0	0	0.219111	0	0	0	0	0	0	0	0	0
OXA-498	0	0	0	0.000110431	0	0.0149153	0	0	0.404217	0	0	0
OXA-5	0	0	0	0	0	0	0	0	0	0	0	0.00649206
OXA-504	0	0	0	0	0	0.0276554	0	0	0.225393	0	0	0
OXA-542	0	0	0	0	0	0	0	0	1.16236	0	0	0
OXA-550	0	0	0.025928	0	0	0	0	0	0	0	0	0
OXA-551	0	0	0.0206886	0	0	0	0	0	0	0	0	0
OXA-573	0	0	0	0	0	0	0	0	0	0	0.00143367	0
OXA-574	0	0	0	0	0	0	0	0	0	0	0.00207882	0
OXA-648	0	0	0	0	0	0.00279661	0	0	0	0	0	0
OXA-666	0	0	0.0366753	0	0	0	0	0	0	0	0	0
OXA-669	0	0	0	0	0	0.00217514	0	0	0	0	0	0
OXA-726	0	0	0.00456762	0.000190744	0	0.0724012	0	0	0	0	0	0.00206993
OXA-732	0	0	0	0	0	0	0	0	0	0	0	0.00122314
OXA-85	0	0	0	0.00131513	0.0919839	0	0	0	0	0	0	0
OXA-900	0	0	0.0944423	0	0	0.0071469	0	0	0	0	0	0
OXA-912	0	0	0.00873222	0.000481879	0	0.0149153	0	0	0.165785	0	0	0
OXY-3-1	0	0	0	0	0	0.00870057	0	0	0	0	0	0
OXY-4-1	0	0	0	9.7045e-05	0	0	0	0	0	0	0	0
PAC-1	0	0	0.00241815	0	0	0	0	0	0	0	0	0
ParR	0	0	0.0335854	0	0	0	0	0	0	0	0.0008602	0
PC1 beta-lactamase (blaZ)	0	0.00174753	0	0	0	0	0	0	0	0	0.0030107	0.00131723
PER-6	0	0	0.00994129	0	0	0	0	0	0	0	0	0
PFM-4	0	0	0.0249876	0	0	0	0	0	0	0	0	0
PLA-1	0	0	0	0	0	0.00963277	0	0	0	0	0	0
Plasmid-encoded cat (pp-cat)	0	0	0	0	0	0.0121187	0	0	0	0	0	0
PME-1	0	0	0	0.000987182	0	0	0	0	0	0	0.00422931	0.0339657
PmrF	0	0	0.0103443	0.0372887	0.0398402	0.470763	0.027667	0.0171052	0.378139	0.000632496	0.0279565	0.00489257
poxtA	0	0	0.263982	0	0	0	0	0	0	0	0	0
pp-flo	0.656319	0	0.237248	0.0140013	0	0	0	0.353863	0	0	0	0
PRC-1	0	0	0	0	0	0	0	0	0	0	0	0.0023522
Pseudomonas aeruginosa catB7	0	0	0	0	0	0	0	0	0	0	0	0.00112905
Pseudomonas aeruginosa CpxR	0	2.57656	0.183377	0.00201452	0	0.0146045	0	0	1.40824	0.0021742	0.00480278	0.00282263
Pseudomonas aeruginosa emrE	0	0	0	0	0	0	0	0	0	0	0	0.000470439
qacE	0.00706519	0.00436883	0.00953827	0.000348023	0	0	0	0	0	0	0	0.00940878
qacEdelta1	0.0899882	0.0428145	0.121982	0.00595656	0.0117177	0.0223729	0.00922233	0	0.0316668	0.000691792	0.0914679	0.256295
qacG	0	0	0	4.35029e-05	0	0	0	0	0	0	0.00243723	0
qacJ	0	0.00104852	0	0	0	0	0	0	0	0	0	0
qacL	0.0171052	0	0.042855	0.000368102	0	0	0	0	0.0391178	0.00021742	0.000358417	0.0290731
QepA4	0	0	0	0	0	0	0	0	0	0	0.00365585	0
QnrA1	0	0	0	7.36203e-05	0	0	0	0	0	0	0	0
QnrB19	0	0	0	0.000448415	0	0.0133616	0	0	0	0	0	0
QnrB26	0	0	0	0	0	0.0090113	0	0	0	0	0	0
QnrB38	0	0	0	0.000458454	0	0	0	0	0	0	0	0
QnrD1	0	0	0	0.000893483	0	1.10963	0	0	0	0	0	0.0124196
QnrS1	0	0	0	0	0	0	0	0	0.022353	0	0	0
QnrS2	0	0	0	4.35029e-05	0	0	0	0	0	0	0	0
QnrVC1	0	0	0	0	0	0	0	0	0	0	0.008602	0.0015054
QnrVC4	0	0	0	0	0	0	0	0	0	0	0	0.00395169
ramA	0	0	0	0.000200783	0	0.159096	0.00384264	0	0.022353	0.000375544	0	0
RbpA	0.0133867	0	0	4.68493e-05	0	0	0	0	0	0	0.090536	0.0183471
RCP-1	0	0	0.00228381	0	0	0	0	0	0	0	0	0.0113846
Rm3	0	0	0.230934	0	0	0	0	0	0	0	0	0
ROB-1	0	0	0.147104	0.0212562	0	0	0	19.4646	0.191863	0.000276717	0	0
rosA	0	0	0	0.000187397	0	0.140452	0	0	0	0	0	0
rosB	0	0	0	0.000110431	0	0.145424	0	0	0	0	0	0
rphA	0	0	0	0	0	0	0	0	0	0	0.127525	0
rpoB2	1.8455	0	0	0.0372285	0	0	0	0	0	0	4.63311	2.14718
RSD2-1	0	0	0	0	0	0	0	0	0	0	0	0.00206993
rsmA	0	0	0.0502438	0.00168323	0	0.00497175	0	0.00320722	0	0.000573199	0.00666655	0.0119492
salA	0	0	0	0	0	0.288362	0	0	0	0	0	0
salD	0	0	0	0	0	0.0525142	0	0	0	0	0	0
SAT-2	0.600541	0	0.0415116	0.00473178	0	0.585735	0	0.119736	0	0	0.0327593	0.0238983
SAT-3	0	0	0	0	0	0	0	0	0	0	0	0.00103497
SAT-4	0.0397882	0	0.00429894	0.267827	6.32346	0.196074	2.95998	0	0.0391178	0.547405	0.0401426	0.0656733
sepA	0	0	0	0	0	0	0	0	0	0	0.00107525	0
smeD	0	0	0	0.00394538	0	0	0	0	0	0.00302412	0.008602	0.0185353
smeE	0.276658	0	0	0.0700598	0	0	0	0	0	0.0266439	0.518915	1.1761
smeF	0	0	0	0	0	0	0	0	0	0.00260904	0	0
spd	0	0	0	0	0	0.00590396	0	0	0	0	0	0
SPR-1	0	0.00629111	0	0	0	0.00621469	0	0	0	0	0	0
SRT-3	0	0	0	0	0	0.0851413	0	0	0	0	0	0
Staphylococcus aureus LmrS	0	0	0	0	0	0	0	0	0	0	0.00250892	0
Streptomyces venezuelae rox	0	0	0	0	0	0	0	0	0	0	0.0369886	0
sul1	0.278145	0.130541	0.343243	0.022143	0.0498002	0.0664972	0.0303568	0	0.10804	0.00292529	0.381283	0.860339
sul2	4.164	0.00366981	0.704623	0.150209	0.1951	3.11543	0.0872278	2.66627	1.57961	0.0372975	0.366445	1.13329
sul3	0	0	0	0	0	0	0	0	0.0614708	0	0	0.0229574
sul4	0	0	0	0	0	0	0	0	0	0	0	0.0120432
TEM-1	0	0	0.0300926	0.0210487	0	0	0	0	0	0.000118593	0.18057	0.00254037
TEM-117	0	0	0	0.000264364	0	0	0	0	0	0	0	0
TER-2	0	0	0	0	0	0.0130509	0	0	0	0	0	0
tet(31)	0.188529	0	0	0.0167787	0	1.53192	0	0.0106907	0	0	0.00315407	0.0264387
tet(32)	1.32119	0	0.135417	1.69834	0	0	0.128344	0	0	0.10118	0.743499	0.354617
tet(33)	0.168449	0	0.063275	0.00306528	0.0339813	0	0	0	0	0	0.194979	0.082515
tet(36)	0.141304	0	0.532128	0.038808	0	0.0419492	0	0	0	0	0.456479	2.69402
tet(38)	0	0	0	0	0	0	0	0	0	0	0.00136198	0
tet(39)	0.0152459	0.0658819	0.333033	0.00763309	0	1.64783	0	0.150739	3.64354	0.0010871	0.011326	0.108107
tet(40)	4.10451	0	0.490079	6.50454	0.722396	0.00621469	2.26178	0.489635	0.037255	1.41827	2.39358	2.25246
tet(41)	0	0	0	0	0	0.188927	0	0	0	0	0	0
tet(44)	2.52525	0	0.562758	3.66913	4.60037	0.0130509	1.34723	0.0491773	0	2.54589	1.18428	4.84157
tet(45)	0	0	0	5.68884e-05	0	0	0	0	0	0	0	0
tet(57)	0	0	0	0	0	0.119322	0	0	0	0	0.00437268	0
tet(59)	0	0	0	0.000177358	0	0.541921	0	0	0	0	0	0.0084679
tet(A)	0	0.515172	1.61949	0.0233745	0	0.320989	0	0	0.415394	0	0.0121145	0.274454
tet(B)	0	0	0	0.0407455	0.0421837	0.531045	0.0899177	0.0245887	0	0.00428911	0	0.00225811
tet(C)	0	0	2.57144	0.0652611	0.0123036	1.53037	0	0	0	0.00430888	1.58886	0.545897
tet(D)	0	0	0	0	0	0.201667	0.00576395	0	0	0	0	0.00442213
tet(E)	0	0	0.584118	0.00153599	0	0.0422599	0	0	0	0	0	0.00959696
tet(G)	0.0115274	0	0.210648	0.0481042	0	0	0	0	0	0	0.0166305	0.150446
tet(H)	0.436555	2.17288	5.17807	0.014791	0	3.30093	0	2.26002	0	0.00492161	0.0250892	0.288567
tet(J)	0	0	0	5.35421e-05	0	0.105028	0	0	0	0	0	0
tet(K)	0	0.0026213	0	0.000783053	0	0.532599	0	0	0	0	0.0111109	0
tet(L)	0.29302	0.485988	0.031839	0.0284643	0	0.195452	0.00960659	0.0598681	0	0.00442747	0.178993	0.337681
tet(M)	1.3528	1.59864	9.86754	0.537693	0.62221	1.92034	0.0680147	0.0171052	0.0838239	0.339136	1.0045	5.41786
tet(O)	2.88148	0.00908716	0.400473	3.88707	1.41257	0.0174011	2.21528	0.0898021	0	2.39289	1.78284	2.10362
tet(O/32/O)	0.965328	0	0.0960544	1.16631	0	0	0.44882	0	0	0.314172	0.572033	0.46771
tet(O/M/O)	1.58818	0	0.360305	1.81677	0.659706	0	0.840769	0	0	0.958626	0.994032	1.37528
tet(O/W)	7.57946	0	1.10066	8.9667	29.6182	0.344915	22.3603	1.49563	0	21.16	5.22184	10.2159
tet(O/W/32/O)	1.32156	0	0.132327	1.46381	1.08916	0	1.60891	0	0	1.33567	0.990735	1.64428
tet(O/W/O)	0.801342	0	0.0808738	0.826522	3.73443	0	2.14727	0.107976	0	1.15181	0.555259	0.763899
tet(Q)	17.7801	0	22.9609	29.4675	1.52682	0.700396	11.8807	10.4277	0	47.5198	16.1588	9.56807
tet(S)	0.115646	5.53059	10.5615	0.0077134	0.0568308	0.607486	0	0	0.0782356	0	0.0146234	0.171993
tet(T)	0.440645	0	0.142671	0.0165412	0	0.146667	0	0	0	0	1.33481	1.43456
tet(V)	0	0	0	0	0	0	0	0	0	0	0.00243723	0
tet(W/32/O)	1.12857	0	0.125207	1.72542	0.62924	0.0295198	0.483404	0.18495	0	1.12201	0.872673	0.95405
tet(W/N/W)	2.92239	0	0.326451	3.19904	8.77011	0.0624577	7.82553	0.555918	0	4.93783	1.99889	3.54165
tet(X)	0.298226	0	1.87286	0.415834	0	0.142627	0	0.0363485	0	0.0435829	0.247522	0.177356
tet(X1)	0	0	0	0.0152762	0	0	0	0	0	0	0.00272397	0
tet(X3)	0.35326	0	0.314494	0.0188	0	0.35113	0	0.164637	0	0	0.0352682	0.030014
tet(X5)	1.30483	0	0.466032	0.0631194	0	0.318503	0	0.248025	0	0	0.0670239	0.0715067
tet(X6)	2.39138	0	0.789124	0.0174614	0	0.68113	0	0.608302	0	0	0.0982778	0.159949
tet(Y)	0.0494564	0	0.036541	0.00931967	0	0.02113	0	0	0	0	0.00179208	0.115069
tet(Z)	0.236126	0	0.146701	0.00387845	0.0193342	0.0991243	0	0	0	0.000691792	0.429455	0.142355
tetA(P)	0.713956	0	2.82601	0.360706	1.58833	0.0664972	0.313175	1.15139	0	0	0.309529	3.10452
tetB(P)	0.719534	0	7.36448	0.263544	0.0369107	0.104718	0	1.98634	0	0	0.251393	2.29922
THIN-B	0	0	0.149254	0	0	0	0	0	0	0	0	0
TLA-2	0	0	0	0	0	0	0	0	0	0	0	0.000940878
TolC	0	0	0.0137029	0.0728975	0.0550732	1.37997	0.0557182	0.0523846	0.828925	0.000869682	0.0552678	0.0123255
TriC	0	8.54158	0.428953	0.00215507	0	0.0546893	0	0	3.31756	0.0050995	0.0421498	0
TUS-1	0	0	0	0	0	0.00683616	0	0	0	0	0	0
ugd	0	0	0.0111504	0.0521433	0	0.169661	0	0.0406248	0	0.00118593	0.034408	0.0143013
vanC	0	0	0	0	0	0.00652543	0	0	0	0	0	0
vanF	0	0	0	8.36595e-05	0	0	0	0	0	0	0	0
vanG	0	0	0	0.000448415	0	0	0	0	0	0	0	0
vanR gene in vanA cluster	0	0	0	0	0	0	0	0	0	0	0	0.000940878
vanR gene in vanC cluster	0	0	0	0	0	0.00652543	0	0	0	0	0	0
vanR gene in vanD cluster	0	0	0	4.35029e-05	0	0	0	0	0	0.00021742	0	0
vanR gene in vanG cluster	0	0	0	0.00202791	0	0	0	0	0	0	0	0
vanR gene in vanI cluster	0	0	0	0	0	0.00435028	0	0	0	0	0	0.00912652
vanR gene in vanO cluster	0.0085526	0	0	0.00058227	0	0	0	0	0	0.00079062	0.145804	0.0445976
vanS gene in vanC cluster	0	0	0	0	0	0.0108757	0	0	0	0	0	0
vanS gene in vanG cluster	0	0	0	5.68884e-05	0	0	0	0	0	0	0	0
vanS gene in vanO cluster	0	0	0	0	0	0	0	0	0	0	0.00630813	0
vanT gene in vanC cluster	0	0	0	0	0	0.0208192	0	0	0	0	0	0
vanT gene in vanG cluster	0	0	0	0.000234247	0	0	0	0	0	0	0	0
vanU gene in vanG cluster	0	0	0	6.69276e-06	0	0	0	0	0	0	0	0
vanW gene in vanB cluster	0	0	0	2.6771e-05	0	0	0	0	0	0	0	0
vanW gene in vanG cluster	0	0	0	0.000150587	0	0	0	0	0	0	0	0
vanX gene in vanB cluster	0	0	0	0	0	0	0	0	0	9.88275e-05	0	0
vanX gene in vanF cluster	0	0	0	0	0	0	0	0	0	0	0	0.00084679
vanXY gene in vanC cluster	0	0	0	0	0	0.00403955	0	0	0	0	0	0
vanXY gene in vanG cluster	0	0	0	0.000140548	0	0	0	0	0	0.000316248	0	0
vatE	0	0	0	0	0	0	0	0	0	0	0.00164872	0
vatF	0	0	0	0	0	0.00435028	0	0	0	0	0	0
vatH	0	0	0	7.0274e-05	0	0	0	0	0	0	0.00250892	0
VEB-3	0	0	0	2.00783e-05	0	0	0	0	0	0	0	0.000940878
vga(E) Staphylococcus cohnii	0	0	0	0	0	0	0	0	0	0	0.0993531	0
vgaD	0	0	0	9.03522e-05	0	0	0	0	0	0	0.00795685	0
vgaE	0	0	0	9.7045e-05	0	0	0	0	0	0	0	0.00423395
y56 beta-lactamase	0	0	0	0	0	0.00963277	0	0	0	0	0	0
YajC	0	1.73582	0.116206	0.00113777	0	0.0158475	0	0.180673	0.50108	0.000849916	0.00207882	0.00225811
ykkC	0	0	0	0	0	0	0	0	0	9.88275e-05	0	0
ykkD	0	0	0	0	0	0	0	0	0	7.9062e-05	0	0
YojI	0	0	0.00510499	0.0647558	0.0210919	0.779322	0.0534126	0.0459701	0.454512	0.00126499	0.047311	0.0118551

## Sheet: TableS8 BRD ARG Overlap
Table S8. Summary of the number of ARGs that are shared between different environments (metagenomes) and bovine respiratory disease (BRD) associated bacterial whole genome sequences
Context	Total_Unique	unique_to_Lung	unique_to_Context	unique_to_Pathogens	Overlap_to_Lung	Overlap_to_Lung_Pathogens	Overlap_to_Pathogens	Unique_to_Lung_Context	Unique_to_Lung_BRD	Unique_to_BRD_Context
Wastewater	260	4	135	12	94	22	53	72	1	31
Jejunum	103	20	29	37	68	12	18	56	11	6
Milk	106	25	38	36	61	10	17	51	13	7
Feces	350	1	221	11	97	22	54	75	1	32
Soil	234	2	118	20	93	19	42	74	4	23
Insect	242	8	140	27	86	18	34	68	5	16
Drinking Water	215	8	108	24	88	20	39	68	3	19
Lung	99	0	0	43	99	23	23	76	0	0
Rumen	167	11	71	27	80	15	31	65	8	16
Abattoir	105	47	46	31	47	18	30	29	5	12
Ileum	98	24	24	32	63	11	22	52	12	11
Beef Product	38	67	20	40	15	6	9	9	17	3

## Sheet: TableS9 CARD ARG curation(>95%)
Table S9. Manual curation of the CARD to collapse unique entries sharing >95% nucleotide identity
Query	Gene
AAC(3)-IIa	AAC(3)-IIc
AAC(3)-IIa	AAC(3)-IId
AAC(3)-IIa	AAC(3)-IIe
AAC(6')-Iaa	AAC(6')-Iy
AAC(6')-Ib	AAC(6')-Ib'
AAC(6')-Ib	AAC(6')-Ib-cr1
AAC(6')-Ib	AAC(6')-Ib-cr3
AAC(6')-Ib	AAC(6')-Ib-cr4
AAC(6')-Ib	AAC(6')-Ib-cr5
AAC(6')-Ib	AAC(6')-Ib-cr6
AAC(6')-Ib	AAC(6')-Ib-cr7
AAC(6')-Ib	AAC(6')-Ib-cr8
AAC(6')-Ib	AAC(6')-Ib-cr9
AAC(6')-Ib	AAC(6')-Ib10
AAC(6')-Ib	AAC(6')-Ib11
AAC(6')-Ib	AAC(6')-Ib3
AAC(6')-Ib	AAC(6')-Ib4
AAC(6')-Ib	AAC(6')-Ib7
AAC(6')-Ib	AAC(6')-Ib8
AAC(6')-Ib	AAC(6')-Ib9
AAC(6')-Ib-Hangzhou	AAC(6')-Ib
AAC(6')-Ib-Hangzhou	AAC(6')-Ib-Suzhou
aadA	ANT(3'')-IIa
aadA	aadA15
aadA	aadA12
aadA	aadA17
aadA	aadA2
aadA	aadA21
aadA	aadA22
aadA	aadA23
aadA	aadA24
aadA	aadA25
aadA	aadA8
aadA	aadA8b
aadA11	aadA6
aadA11	aadA6/aadA10
AAK-1	SHV-1
AAK-1	SHV-101
AAK-1	SHV-102
AAK-1	SHV-103
AAK-1	SHV-104
AAK-1	SHV-107
AAK-1	SHV-11
AAK-1	SHV-110
AAK-1	SHV-115
AAK-1	SHV-119
AAK-1	SHV-12
AAK-1	SHV-120
AAK-1	SHV-122
AAK-1	SHV-128
AAK-1	SHV-129
AAK-1	SHV-13
AAK-1	SHV-133
AAK-1	SHV-134
AAK-1	SHV-135
AAK-1	SHV-14
AAK-1	SHV-142
AAK-1	SHV-144
AAK-1	SHV-145
AAK-1	SHV-146
AAK-1	SHV-15
AAK-1	SHV-150
AAK-1	SHV-151
AAK-1	SHV-152
AAK-1	SHV-155
AAK-1	SHV-164
AAK-1	SHV-167
AAK-1	SHV-168
AAK-1	SHV-173
AAK-1	SHV-178
AAK-1	SHV-180
AAK-1	SHV-182
AAK-1	SHV-187
AAK-1	SHV-188
AAK-1	SHV-189
AAK-1	SHV-193
AAK-1	SHV-194
AAK-1	SHV-199
AAK-1	SHV-2
AAK-1	SHV-200
AAK-1	SHV-201
AAK-1	SHV-202
AAK-1	SHV-204
AAK-1	SHV-206
AAK-1	SHV-208
AAK-1	SHV-209
AAK-1	SHV-210
AAK-1	SHV-211
AAK-1	SHV-213
AAK-1	SHV-214
AAK-1	SHV-215
AAK-1	SHV-216
AAK-1	SHV-217
AAK-1	SHV-219
AAK-1	SHV-221
AAK-1	SHV-223
AAK-1	SHV-224
AAK-1	SHV-227
AAK-1	SHV-228
AAK-1	SHV-27
AAK-1	SHV-28
AAK-1	SHV-2A
AAK-1	SHV-32
AAK-1	SHV-36
AAK-1	SHV-41
AAK-1	SHV-42
AAK-1	SHV-49
AAK-1	SHV-52
AAK-1	SHV-55
AAK-1	SHV-56
AAK-1	SHV-57
AAK-1	SHV-60
AAK-1	SHV-63
AAK-1	SHV-64
AAK-1	SHV-65
AAK-1	SHV-66
AAK-1	SHV-67
AAK-1	SHV-7
AAK-1	SHV-70
AAK-1	SHV-75
AAK-1	SHV-77
AAK-1	SHV-8
AAK-1	SHV-80
AAK-1	SHV-82
AAK-1	SHV-83
AAK-1	SHV-85
AAK-1	SHV-86
AAK-1	SHV-89
AAK-1	SHV-92
AAK-1	SHV-95
AAK-1	SHV-96
AAK-1	SHV-99
ACC-1	ACC-1a
ACC-1	ACC-1b
ACC-1	ACC-1c
ACC-1	ACC-1d
ACC-1	ACC-5
ACT-1	ACT-10
ACT-1	ACT-13
ACT-1	ACT-2
ACT-1	ACT-29
ACT-1	ACT-3
ACT-1	ACT-34
ACT-1	ACT-38
ACT-1	ACT-4
ACT-1	ACT-57
ACT-1	ACT-58
ACT-1	ACT-6
ACT-1	ACT-68
ACT-1	ACT-8
ACT-1	CMH-1
ACT-1	CMH-2
ACT-1	CMH-3
ACT-1	CMH-4
ACT-1	CMH-6
ACT-12	ACT-22
ACT-12	ACT-54
ACT-14	ACT-15
ACT-14	ACT-16
ACT-14	ACT-17
ACT-14	ACT-18
ACT-14	ACT-20
ACT-14	ACT-21
ACT-14	ACT-23
ACT-14	ACT-25
ACT-14	ACT-27
ACT-14	ACT-30
ACT-14	ACT-31
ACT-14	ACT-32
ACT-14	ACT-33
ACT-14	ACT-35
ACT-14	ACT-39
ACT-14	ACT-40
ACT-14	ACT-41
ACT-14	ACT-42
ACT-14	ACT-43
ACT-14	ACT-44
ACT-14	ACT-45
ACT-14	ACT-46
ACT-14	ACT-47
ACT-14	ACT-5
ACT-14	ACT-55
ACT-14	ACT-56
ACT-14	ACT-60
ACT-14	ACT-61
ACT-14	ACT-65
ACT-14	ACT-69
ACT-14	ACT-7
ACT-14	ACT-70
ACT-14	ACT-72
ACT-14	ACT-73
ACT-14	ACT-74
ACT-14	ACT-75
ACT-19	ACT-37
ACT-28	ACT-51
ACT-28	ACT-52
ACT-28	ACT-87
ACT-28	ACT-9
ACT-48	ACT-63
ACT-49	ACT-76
ACT-49	ACT-77
ACT-49	ACT-78
ACT-49	ACT-80
ACT-49	ACT-81
ACT-49	ACT-82
ACT-59	ACT-79
ADC-1	ADC-100
ADC-1	ADC-101
ADC-1	ADC-102
ADC-1	ADC-105
ADC-1	ADC-106
ADC-1	ADC-109
ADC-1	ADC-110
ADC-1	ADC-112
ADC-1	ADC-113
ADC-1	ADC-114
ADC-1	ADC-115
ADC-1	ADC-116
ADC-1	ADC-119
ADC-1	ADC-121
ADC-1	ADC-139
ADC-1	ADC-140
ADC-1	ADC-141
ADC-1	ADC-144
ADC-1	ADC-145
ADC-1	ADC-146
ADC-1	ADC-147
ADC-1	ADC-153
ADC-1	ADC-156
ADC-1	ADC-157
ADC-1	ADC-162
ADC-1	ADC-163
ADC-1	ADC-165
ADC-1	ADC-166
ADC-1	ADC-167
ADC-1	ADC-169
ADC-1	ADC-171
ADC-1	ADC-172
ADC-1	ADC-174
ADC-1	ADC-178
ADC-1	ADC-182
ADC-1	ADC-186
ADC-1	ADC-191
ADC-1	ADC-196
ADC-1	ADC-197
ADC-1	ADC-200
ADC-1	ADC-212
ADC-1	ADC-218
ADC-1	ADC-219
ADC-1	ADC-222
ADC-1	ADC-223
ADC-1	ADC-224
ADC-1	ADC-225
ADC-1	ADC-226
ADC-1	ADC-227
ADC-1	ADC-228
ADC-1	ADC-229
ADC-1	ADC-232
ADC-1	ADC-233
ADC-1	ADC-238
ADC-1	ADC-241
ADC-1	ADC-246
ADC-1	ADC-249
ADC-1	ADC-25
ADC-1	ADC-250
ADC-1	ADC-251
ADC-1	ADC-256
ADC-1	ADC-3
ADC-1	ADC-31
ADC-1	ADC-33
ADC-1	ADC-51
ADC-1	ADC-56
ADC-1	ADC-57
ADC-1	ADC-58
ADC-1	ADC-59
ADC-1	ADC-60
ADC-1	ADC-62
ADC-1	ADC-63
ADC-1	ADC-65
ADC-1	ADC-66
ADC-1	ADC-67
ADC-1	ADC-68
ADC-1	ADC-73
ADC-1	ADC-75
ADC-1	ADC-78
ADC-1	ADC-82
ADC-1	ADC-96
ADC-1	ADC-98
ADC-131	ADC-148
ADC-131	ADC-239
ADC-134	ADC-136
ADC-134	ADC-193
ADC-137	ADC-16
ADC-137	ADC-201
ADC-137	ADC-210
ADC-18	ADC-202
ADC-18	ADC-23
APH(2'')-Ie	APH(2'')-IVa
APH(3')-VIa	APH(3')-VIb
AQU-1	AQU-2
ARL-2	ARL-3
ARL-2	ARL-4
ARL-2	ARL-5
arr-2	arr-3
AXC-1	AXC-2
AXC-1	AXC-3
AXC-1	AXC-4
AXC-1	AXC-5
BEL-1	BEL-3
BIL-1	CMY-102
BIL-1	CMY-104
BIL-1	CMY-106
BIL-1	CMY-107
BIL-1	CMY-108
BIL-1	CMY-111
BIL-1	CMY-119
BIL-1	CMY-12
BIL-1	CMY-121
BIL-1	CMY-122
BIL-1	CMY-124
BIL-1	CMY-125
BIL-1	CMY-127
BIL-1	CMY-129
BIL-1	CMY-13
BIL-1	CMY-130
BIL-1	CMY-131
BIL-1	CMY-132
BIL-1	CMY-133
BIL-1	CMY-134
BIL-1	CMY-136
BIL-1	CMY-138
BIL-1	CMY-139
BIL-1	CMY-14
BIL-1	CMY-140
BIL-1	CMY-141
BIL-1	CMY-142
BIL-1	CMY-143
BIL-1	CMY-144
BIL-1	CMY-145
BIL-1	CMY-146
BIL-1	CMY-147
BIL-1	CMY-148
BIL-1	CMY-149
BIL-1	CMY-15
BIL-1	CMY-153
BIL-1	CMY-154
BIL-1	CMY-155
BIL-1	CMY-156
BIL-1	CMY-158
BIL-1	CMY-16
BIL-1	CMY-160
BIL-1	CMY-161
BIL-1	CMY-162
BIL-1	CMY-163
BIL-1	CMY-164
BIL-1	CMY-165
BIL-1	CMY-166
BIL-1	CMY-167
BIL-1	CMY-17
BIL-1	CMY-171
BIL-1	CMY-173
BIL-1	CMY-174
BIL-1	CMY-18
BIL-1	CMY-2
BIL-1	CMY-20
BIL-1	CMY-21
BIL-1	CMY-22
BIL-1	CMY-23
BIL-1	CMY-24
BIL-1	CMY-25
BIL-1	CMY-26
BIL-1	CMY-27
BIL-1	CMY-28
BIL-1	CMY-29
BIL-1	CMY-30
BIL-1	CMY-31
BIL-1	CMY-32
BIL-1	CMY-33
BIL-1	CMY-34
BIL-1	CMY-35
BIL-1	CMY-36
BIL-1	CMY-37
BIL-1	CMY-38
BIL-1	CMY-39
BIL-1	CMY-4
BIL-1	CMY-40
BIL-1	CMY-42
BIL-1	CMY-43
BIL-1	CMY-44
BIL-1	CMY-45
BIL-1	CMY-46
BIL-1	CMY-49
BIL-1	CMY-5
BIL-1	CMY-53
BIL-1	CMY-54
BIL-1	CMY-55
BIL-1	CMY-56
BIL-1	CMY-57
BIL-1	CMY-58
BIL-1	CMY-59
BIL-1	CMY-6
BIL-1	CMY-60
BIL-1	CMY-61
BIL-1	CMY-62
BIL-1	CMY-63
BIL-1	CMY-64
BIL-1	CMY-69
BIL-1	CMY-7
BIL-1	CMY-71
BIL-1	CMY-73
BIL-1	CMY-77
BIL-1	CMY-80
BIL-1	CMY-86
BIL-1	CMY-94
BIL-1	CMY-95
BIL-1	CMY-96
BIL-1	CMY-99
BIL-1	LAT-1
BKC-1	BKC-2
BlaB-16	BlaB-38
BlaB-17	BlaB-32
BRO-1	BRO-2
BUT-1	BUT-2
CARB-1	CARB-11
CARB-1	CARB-12
CARB-1	CARB-2
CARB-1	CARB-3
CARB-1	CARB-51
CARB-1	CARB-53
CARB-1	CARB-55
CARB-10	CARB-14
CARB-10	CARB-16
CARB-10	CARB-49
CARB-10	CARB-5
CARB-10	CARB-50
CARB-10	CARB-54
CARB-10	CARB-8
CARB-4	CARB-52
CARB-7	CARB-9
CAU-1	MBL1b
CcrA	CfiA10
CcrA	CfiA11
CcrA	CfiA14
CcrA	CfiA17
CcrA	CfiA18
CcrA	CfiA19
CcrA	CfiA2
CcrA	CfiA21
CcrA	CfiA22
CcrA	CfiA23
CcrA	CfiA24
CcrA	CfiA26
CcrA	CfiA27
CcrA	CfiA4
CcrA	CfiA9
cepA	CepA-29
cepA	CepA-44
cepA	CepA-49
CFE-1	CMY-101
CFE-2	CMY-159
CFE-2	CMY-98
cfr(B)	clcD
CfxA	CfxA2
CfxA	CfxA3
CfxA	CfxA4
CfxA	CfxA5
CKO-1	MAL-1
CKO-1	MAL-2
CMA-1	CMA-2
CME-1	CME-2
cmlA1	cmlA4
cmlA1	cmlA5
cmlA1	cmlA6
cmlA1	cmlA8
CMY-1	CMY-10
CMY-1	CMY-11
CMY-1	CMY-19
CMY-1	CMY-8
CMY-1	CMY-8b
CMY-1	CMY-9
CMY-1	MOX-1
CMY-1	MOX-14
CMY-100	CMY-137
CMY-100	CMY-70
CMY-100	CMY-74
CMY-100	CMY-82
CMY-100	CMY-83
CMY-100	CMY-93
CMY-103	CMY-105
CMY-103	CMY-109
CMY-103	CMY-110
CMY-103	CMY-112
CMY-103	CMY-113
CMY-103	CMY-114
CMY-103	CMY-115
CMY-103	CMY-116
CMY-103	CMY-117
CMY-103	CMY-118
CMY-103	CMY-128
CMY-103	CMY-135
CMY-103	CMY-150
CMY-103	CMY-151
CMY-103	CMY-152
CMY-103	CMY-168
CMY-103	CMY-169
CMY-103	CMY-170
CMY-103	CMY-41
CMY-103	CMY-47
CMY-103	CMY-48
CMY-103	CMY-50
CMY-103	CMY-51
CMY-103	CMY-65
CMY-103	CMY-66
CMY-103	CMY-67
CMY-103	CMY-68
CMY-103	CMY-72
CMY-103	CMY-75
CMY-103	CMY-76
CMY-103	CMY-78
CMY-103	CMY-79
CMY-103	CMY-81
CMY-103	CMY-84
CMY-103	CMY-85
CMY-103	CMY-87
CMY-103	CMY-89
CMY-103	CMY-90
CMY-103	CMY-97
cphA2	imiH
cphA3	cphA8
CRH-1	CRH-2
CRH-1	CRH-3
CSA-1	CSA-2
CSP-1	SPU-1
CTX-M-1	CTX-M-101
CTX-M-1	CTX-M-103
CTX-M-1	CTX-M-107
CTX-M-1	CTX-M-109
CTX-M-1	CTX-M-11
CTX-M-1	CTX-M-114
CTX-M-1	CTX-M-116
CTX-M-1	CTX-M-117
CTX-M-1	CTX-M-127
CTX-M-1	CTX-M-136
CTX-M-1	CTX-M-138
CTX-M-1	CTX-M-139
CTX-M-1	CTX-M-142
CTX-M-1	CTX-M-143
CTX-M-1	CTX-M-144
CTX-M-1	CTX-M-146
CTX-M-1	CTX-M-15
CTX-M-1	CTX-M-150
CTX-M-1	CTX-M-154
CTX-M-1	CTX-M-155
CTX-M-1	CTX-M-156
CTX-M-1	CTX-M-157
CTX-M-1	CTX-M-158
CTX-M-1	CTX-M-162
CTX-M-1	CTX-M-163
CTX-M-1	CTX-M-164
CTX-M-1	CTX-M-166
CTX-M-1	CTX-M-167
CTX-M-1	CTX-M-169
CTX-M-1	CTX-M-170
CTX-M-1	CTX-M-172
CTX-M-1	CTX-M-173
CTX-M-1	CTX-M-175
CTX-M-1	CTX-M-176
CTX-M-1	CTX-M-177
CTX-M-1	CTX-M-178
CTX-M-1	CTX-M-179
CTX-M-1	CTX-M-180
CTX-M-1	CTX-M-181
CTX-M-1	CTX-M-183
CTX-M-1	CTX-M-184
CTX-M-1	CTX-M-186
CTX-M-1	CTX-M-187
CTX-M-1	CTX-M-188
CTX-M-1	CTX-M-189
CTX-M-1	CTX-M-190
CTX-M-1	CTX-M-193
CTX-M-1	CTX-M-194
CTX-M-1	CTX-M-197
CTX-M-1	CTX-M-202
CTX-M-1	CTX-M-203
CTX-M-1	CTX-M-204
CTX-M-1	CTX-M-206
CTX-M-1	CTX-M-207
CTX-M-1	CTX-M-208
CTX-M-1	CTX-M-209
CTX-M-1	CTX-M-210
CTX-M-1	CTX-M-211
CTX-M-1	CTX-M-212
CTX-M-1	CTX-M-216
CTX-M-1	CTX-M-218
CTX-M-1	CTX-M-22
CTX-M-1	CTX-M-220
CTX-M-1	CTX-M-222
CTX-M-1	CTX-M-224
CTX-M-1	CTX-M-225
CTX-M-1	CTX-M-226
CTX-M-1	CTX-M-227
CTX-M-1	CTX-M-228
CTX-M-1	CTX-M-23
CTX-M-1	CTX-M-230
CTX-M-1	CTX-M-231
CTX-M-1	CTX-M-232
CTX-M-1	CTX-M-236
CTX-M-1	CTX-M-238
CTX-M-1	CTX-M-244
CTX-M-1	CTX-M-28
CTX-M-1	CTX-M-3
CTX-M-1	CTX-M-32
CTX-M-1	CTX-M-33
CTX-M-1	CTX-M-34
CTX-M-1	CTX-M-36
CTX-M-1	CTX-M-37
CTX-M-1	CTX-M-42
CTX-M-1	CTX-M-52
CTX-M-1	CTX-M-54
CTX-M-1	CTX-M-55
CTX-M-1	CTX-M-58
CTX-M-1	CTX-M-61
CTX-M-1	CTX-M-66
CTX-M-1	CTX-M-69
CTX-M-1	CTX-M-71
CTX-M-1	CTX-M-72
CTX-M-1	CTX-M-79
CTX-M-1	CTX-M-80
CTX-M-1	CTX-M-82
CTX-M-1	CTX-M-88
CTX-M-1	CTX-M-96
CTX-M-100	CTX-M-152
CTX-M-100	CTX-M-160
CTX-M-100	CTX-M-185
CTX-M-100	CTX-M-205
CTX-M-100	CTX-M-217
CTX-M-100	CTX-M-25
CTX-M-100	CTX-M-26
CTX-M-100	CTX-M-41
CTX-M-100	CTX-M-89
CTX-M-100	CTX-M-91
CTX-M-100	CTX-M-94
CTX-M-102	CTX-M-104
CTX-M-102	CTX-M-113
CTX-M-102	CTX-M-122
CTX-M-102	CTX-M-126
CTX-M-102	CTX-M-130
CTX-M-102	CTX-M-134
CTX-M-102	CTX-M-14
CTX-M-102	CTX-M-148
CTX-M-102	CTX-M-161
CTX-M-102	CTX-M-168
CTX-M-102	CTX-M-17
CTX-M-102	CTX-M-174
CTX-M-102	CTX-M-191
CTX-M-102	CTX-M-192
CTX-M-102	CTX-M-21
CTX-M-102	CTX-M-213
CTX-M-102	CTX-M-223
CTX-M-102	CTX-M-235
CTX-M-102	CTX-M-24
CTX-M-102	CTX-M-45
CTX-M-102	CTX-M-46
CTX-M-102	CTX-M-47
CTX-M-102	CTX-M-49
CTX-M-102	CTX-M-50
CTX-M-102	CTX-M-65
CTX-M-102	CTX-M-67
CTX-M-102	CTX-M-73
CTX-M-102	CTX-M-84
CTX-M-102	CTX-M-86
CTX-M-102	CTX-M-93
CTX-M-102	CTX-M-98
CTX-M-115	CTX-M-124
CTX-M-115	CTX-M-141
CTX-M-115	CTX-M-20
CTX-M-115	CTX-M-229
CTX-M-115	CTX-M-5
CTX-M-115	CTX-M-56
CTX-M-115	CTX-M-6
CTX-M-115	CTX-M-76
CTX-M-115	CTX-M-77
CTX-M-115	CTX-M-95
CTX-M-123	CTX-M-153
CTX-M-123	CTX-M-234
CTX-M-137	CTX-M-221
CTX-M-199	CTX-M-64
CTX-M-40	CTX-M-63
CTX-M-40	CTX-M-8
CTX-M-74	CTX-M-75
dfr22	dfrA22
dfrA13	dfrA21
dfrA15	dfrA15b
dfrA27	dfrA28
dfrA31	dfrA6
DHA-1	DHA-10
DHA-1	DHA-13
DHA-1	DHA-14
DHA-1	DHA-15
DHA-1	DHA-17
DHA-1	DHA-18
DHA-1	DHA-19
DHA-1	DHA-2
DHA-1	DHA-20
DHA-1	DHA-21
DHA-1	DHA-22
DHA-1	DHA-23
DHA-1	DHA-24
DHA-1	DHA-25
DHA-1	DHA-26
DHA-1	DHA-27
DHA-1	DHA-28
DHA-1	DHA-29
DHA-1	DHA-3
DHA-1	DHA-4
DHA-1	DHA-5
DHA-1	DHA-6
DHA-1	DHA-7
DHA-1	DHA-9
DHA-1	MOR-2
EBR-1	EBR-2
EBR-1	EBR-3
EC-13	EC-14
EC-13	EC-15
EC-13	EC-16
EC-13	EC-18
EC-13	EC-19
EC-13	EC-5
EC-13	EC-8
floR	pp-flo
FONA-3	FONA-6
fosA5	FosA6
FosB1	FosB3
FosB1	FosB4
FosB1	FosB6
FOX-1	FOX-10
FOX-1	FOX-12
FOX-1	FOX-13
FOX-1	FOX-14
FOX-1	FOX-15
FOX-1	FOX-16
FOX-1	FOX-17
FOX-1	FOX-2
FOX-1	FOX-3
FOX-1	FOX-4
FOX-1	FOX-5
FOX-1	FOX-7
FOX-1	FOX-8
FRI-2	FRI-6
GES-16	GES-2
GES-16	GES-20
GES-16	GES-22
GES-16	GES-27
GES-16	GES-32
GES-16	GES-4
GIM-1	GIM-2
GOB-16	GOB-22
GOB-16	GOB-27
GOB-16	GOB-44
GOB-16	GOB-46
GOB-18	GOB-20
GOB-18	GOB-28
GOB-18	GOB-41
GOB-33	GOB-35
GOB-33	GOB-36
GOB-5	GOB-18
GOB-5	GOB-6
HERA-1	HERA-2
HERA-1	HERA-3
HERA-1	HERA-4
HERA-1	HERA-5
HERA-1	HERA-6
HERA-1	HERA-8
IDC-1	IDC-2
IMI-2	IMI-6
IMP-13	IMP-17
IMP-13	IMP-33
IMP-13	IMP-37
IMP-13	IMP-84
IMP-16	IMP-21
IMP-2	IMP-69
IMP-27	IMP-64
IMP-27	IMP-67
IMP-27	IMP-95
IND-11	IND-12
IND-11	IND-15
IND-11	IND-2
IND-11	IND-2a
KLUC-1	KLUC-2
KLUC-1	KLUC-3
KLUC-1	KLUC-4
KLUC-1	KLUC-5
KPC-16	KPC-39
KPC-16	KPC-80
LAP-1	LAP-2
LCR-1	NPS-1
LEN-1	LEN-10
LEN-1	LEN-12
LEN-1	LEN-18
LEN-1	LEN-19
LEN-1	LEN-2
LEN-1	LEN-21
LEN-1	LEN-24
LEN-1	LEN-25
LEN-1	LEN-28
LEN-1	LEN-3
LEN-1	LEN-32
LEN-1	LEN-37
LEN-1	LEN-4
LEN-1	LEN-40
LEN-1	LEN-42
LEN-1	LEN-43
LEN-1	LEN-5
LEN-1	LEN-55
LEN-1	LEN-58
LEN-1	LEN-7
LEN-1	LEN-9
MCR-1.1	MCR-1.10
MCR-1.1	MCR-1.11
MCR-1.1	MCR-1.12
MCR-1.1	MCR-1.13
MCR-1.1	MCR-1.14
MCR-1.1	MCR-1.15
MCR-1.1	MCR-1.17
MCR-1.1	MCR-1.21
MCR-1.1	MCR-1.23
MCR-1.1	MCR-1.28
MCR-1.1	MCR-1.30
MCR-1.1	MCR-1.31
MCR-1.1	MCR-1.33
MCR-1.1	MCR-1.4
MCR-1.1	MCR-1.6
MCR-1.1	MCR-1.8
MCR-1.1	MCR-1.9
mcr-10.1	MCR-10.2
mcr-10.1	MCR-10.3
mcr-10.1	MCR-10.4
mcr-10.1	MCR-10.5
MCR-2.1	MCR-2.2
MCR-2.1	MCR-2.5
MCR-2.1	MCR-2.6
MCR-2.1	MCR-2.7
MCR-2.1	MCR-2.8
MCR-3.1	MCR-3.10
MCR-3.1	MCR-3.11
MCR-3.1	MCR-3.12
MCR-3.1	MCR-3.13
MCR-3.1	MCR-3.14
MCR-3.1	MCR-3.16
MCR-3.1	MCR-3.18
MCR-3.1	MCR-3.19
MCR-3.1	MCR-3.2
MCR-3.1	MCR-3.20
MCR-3.1	MCR-3.21
MCR-3.1	MCR-3.22
MCR-3.1	MCR-3.23
MCR-3.1	MCR-3.24
MCR-3.1	MCR-3.25
MCR-3.1	MCR-3.26
MCR-3.1	MCR-3.28
MCR-3.1	MCR-3.29
MCR-3.1	MCR-3.3
MCR-3.1	MCR-3.36
MCR-3.1	MCR-3.39
MCR-3.1	MCR-3.4
MCR-3.1	MCR-3.40
MCR-3.1	MCR-3.5
MCR-3.1	MCR-3.7
MCR-3.1	MCR-3.9
MCR-3.1	mcr-3.41
MCR-4.1	MCR-4.2
MCR-4.1	MCR-4.3
MCR-4.1	MCR-4.4
MCR-4.1	MCR-4.5
MCR-4.1	MCR-4.6
MCR-5.1	MCR-5.2
MCR-5.1	MCR-5.3
MCR-5.1	MCR-5.4
MCR-8.1	MCR-8.2
MCR-8.1	MCR-8.3
MCR-8.1	MCR-8.4
MOX-10	MOX-11
MOX-10	MOX-2
MOX-10	MOX-3
MOX-10	MOX-4
MOX-10	MOX-8
MOX-12	MOX-13
MOX-12	MOX-5
MOX-12	MOX-6
MOX-12	MOX-7
mphH	mphO
MUS-1	MUS-2
OCH-1	OCH-2
OCH-1	OCH-3
OCH-1	OCH-4
OCH-1	OCH-5
OCH-1	OCH-6
OCH-1	OCH-7
OCH-1	OCH-8
OKP-A-15	OKP-A-3
OKP-A-15	OKP-A-5
OKP-A-15	OKP-A-6
OKP-A-15	OKP-A-9
OKP-B-12	OKP-B-10
OKP-B-12	OKP-B-13
OKP-B-12	OKP-B-17
OKP-B-12	OKP-B-19
OKP-B-12	OKP-B-20
OKP-B-12	OKP-B-3
OKP-B-12	OKP-B-40
OKP-B-12	OKP-B-41
OKP-B-12	OKP-B-45
OKP-B-12	OKP-B-7
OKP-B-12	OKP-B-8
OKP-B-12	OKP-B-9
ORN-1	ORN-2
ORN-1	ORN-3
ORN-1	ORN-4
ORN-1	ORN-5
ORN-1	ORN-6
OXA-10	OXA-101
OXA-10	OXA-11
OXA-10	OXA-13
OXA-10	OXA-14
OXA-10	OXA-142
OXA-10	OXA-145
OXA-10	OXA-16
OXA-10	OXA-17
OXA-10	OXA-183
OXA-10	OXA-19
OXA-10	OXA-233
OXA-10	OXA-240
OXA-10	OXA-246
OXA-10	OXA-251
OXA-10	OXA-256
OXA-10	OXA-28
OXA-10	OXA-35
OXA-10	OXA-368
OXA-10	OXA-454
OXA-10	OXA-520
OXA-10	OXA-56
OXA-10	OXA-655
OXA-10	OXA-656
OXA-10	OXA-663
OXA-10	OXA-676
OXA-10	OXA-677
OXA-10	OXA-736
OXA-10	OXA-74
OXA-10	OXA-794
OXA-10	OXA-795
OXA-10	OXA-823
OXA-10	OXA-824
OXA-10	OXA-827
OXA-10	OXA-836
OXA-10	OXA-928
OXA-10	OXA-932
OXA-10	OXA-935
OXA-111	OXA-116
OXA-111	OXA-122
OXA-111	OXA-124
OXA-111	OXA-125
OXA-111	OXA-126
OXA-111	OXA-208
OXA-111	OXA-241
OXA-111	OXA-259
OXA-111	OXA-340
OXA-111	OXA-341
OXA-111	OXA-344
OXA-111	OXA-376
OXA-111	OXA-385
OXA-111	OXA-389
OXA-111	OXA-400
OXA-111	OXA-404
OXA-111	OXA-431
OXA-111	OXA-51
OXA-111	OXA-511
OXA-111	OXA-524
OXA-111	OXA-531
OXA-111	OXA-556
OXA-111	OXA-562
OXA-111	OXA-64
OXA-111	OXA-687
OXA-111	OXA-688
OXA-111	OXA-697
OXA-111	OXA-700
OXA-111	OXA-702
OXA-111	OXA-703
OXA-111	OXA-709
OXA-111	OXA-71
OXA-111	OXA-719
OXA-111	OXA-720
OXA-111	OXA-739
OXA-111	OXA-740
OXA-111	OXA-747
OXA-111	OXA-749
OXA-111	OXA-750
OXA-111	OXA-752
OXA-111	OXA-760
OXA-111	OXA-761
OXA-111	OXA-855
OXA-111	OXA-865
OXA-111	OXA-866
OXA-111	OXA-87
OXA-111	OXA-881
OXA-111	OXA-940
OXA-111	OXA-99
OXA-114a	OXA-114b
OXA-114a	OXA-114c
OXA-114a	OXA-114d
OXA-114a	OXA-114g
OXA-114a	OXA-114h
OXA-114a	OXA-114i
OXA-114a	OXA-114k
OXA-114a	OXA-114l
OXA-114a	OXA-114m
OXA-114a	OXA-114p
OXA-114a	OXA-114q
OXA-114a	OXA-114r
OXA-114a	OXA-114t
OXA-114a	OXA-114u
OXA-114a	OXA-114v
OXA-114a	OXA-114w
OXA-114a	OXA-114x
OXA-114a	OXA-839
OXA-118	OXA-119
OXA-118	OXA-205
OXA-134	OXA-335
OXA-134	OXA-647
OXA-136	OXA-137
OXA-136	OXA-192
OXA-136	OXA-470
OXA-136	OXA-471
OXA-136	OXA-472
OXA-136	OXA-473
OXA-136	OXA-474
OXA-136	OXA-475
OXA-136	OXA-476
OXA-136	OXA-477
OXA-136	OXA-478
OXA-136	OXA-479
OXA-136	OXA-63
OXA-140	OXA-1
OXA-140	OXA-224
OXA-140	OXA-31
OXA-140	OXA-320
OXA-140	OXA-33
OXA-140	OXA-392
OXA-140	OXA-4
OXA-140	OXA-47
OXA-140	OXA-534
OXA-140	OXA-675
OXA-140	OXA-796
OXA-140	OXA-921
OXA-141	OXA-15
OXA-141	OXA-161
OXA-141	OXA-2
OXA-141	OXA-210
OXA-141	OXA-226
OXA-141	OXA-32
OXA-141	OXA-415
OXA-141	OXA-539
OXA-141	OXA-540
OXA-141	OXA-541
OXA-141	OXA-543
OXA-141	OXA-544
OXA-141	OXA-681
OXA-141	OXA-737
OXA-141	OXA-838
OXA-151	OXA-152
OXA-151	OXA-62
OXA-163	OXA-199
OXA-163	OXA-204
OXA-163	OXA-252
OXA-163	OXA-370
OXA-163	OXA-405
OXA-163	OXA-439
OXA-163	OXA-505
OXA-163	OXA-514
OXA-163	OXA-517
OXA-163	OXA-519
OXA-163	OXA-546
OXA-163	OXA-547
OXA-163	OXA-567
OXA-163	OXA-788
OXA-163	OXA-793
OXA-163	OXA-894
OXA-164	OXA-397
OXA-164	OXA-420
OXA-164	OXA-512
OXA-164	OXA-58
OXA-164	OXA-96
OXA-164	OXA-97
OXA-165	OXA-166
OXA-165	OXA-170
OXA-165	OXA-423
OXA-165	OXA-657
OXA-165	OXA-808
OXA-165	OXA-809
OXA-165	OXA-816
OXA-181	OXA-922
OXA-181	OXA-923
OXA-181	OXA-924
OXA-185	OXA-465
OXA-185	OXA-629
OXA-185	OXA-632
OXA-185	OXA-634
OXA-185	OXA-785
OXA-193	OXA-450
OXA-193	OXA-451
OXA-193	OXA-452
OXA-193	OXA-460
OXA-193	OXA-461
OXA-193	OXA-489
OXA-193	OXA-577
OXA-193	OXA-578
OXA-193	OXA-579
OXA-193	OXA-580
OXA-193	OXA-581
OXA-193	OXA-582
OXA-193	OXA-584
OXA-193	OXA-585
OXA-193	OXA-587
OXA-193	OXA-588
OXA-193	OXA-589
OXA-193	OXA-591
OXA-193	OXA-592
OXA-193	OXA-593
OXA-193	OXA-594
OXA-193	OXA-595
OXA-193	OXA-597
OXA-193	OXA-598
OXA-193	OXA-599
OXA-193	OXA-600
OXA-193	OXA-601
OXA-193	OXA-602
OXA-193	OXA-604
OXA-193	OXA-605
OXA-193	OXA-606
OXA-193	OXA-607
OXA-193	OXA-608
OXA-193	OXA-609
OXA-193	OXA-61
OXA-193	OXA-610
OXA-193	OXA-612
OXA-193	OXA-659
OXA-193	OXA-784
OXA-193	OXA-786
OXA-20	OXA-37
OXA-21	OXA-3
OXA-211	OXA-212
OXA-211	OXA-280
OXA-211	OXA-281
OXA-211	OXA-309
OXA-211	OXA-333
OXA-211	OXA-373
OXA-211	OXA-643
OXA-211	OXA-644
OXA-211	OXA-645
OXA-211	OXA-650
OXA-211	OXA-651
OXA-211	OXA-652
OXA-211	OXA-662
OXA-214	OXA-264
OXA-214	OXA-265
OXA-214	OXA-575
OXA-229	OXA-257
OXA-229	OXA-300
OXA-229	OXA-301
OXA-229	OXA-355
OXA-229	OXA-356
OXA-229	OXA-418
OXA-229	OXA-895
OXA-229	OXA-930
OXA-229	OXA-931
OXA-235	OXA-236
OXA-235	OXA-237
OXA-235	OXA-276
OXA-235	OXA-537
OXA-243	OXA-457
OXA-243	OXA-458
OXA-243	OXA-459
OXA-253	OXA-499
OXA-253	OXA-945
OXA-258	OXA-925
OXA-266	OXA-661
OXA-270	OXA-842
OXA-274	OXA-275
OXA-274	OXA-667
OXA-274	OXA-668
OXA-274	OXA-669
OXA-282	OXA-283
OXA-282	OXA-284
OXA-282	OXA-496
OXA-282	OXA-915
OXA-285	OXA-646
OXA-286	OXA-672
OXA-286	OXA-673
OXA-287	OXA-674
OXA-291	OXA-292
OXA-294	OXA-295
OXA-304	OXA-805
OXA-327	OXA-348
OXA-327	OXA-349
OXA-327	OXA-353
OXA-34	OXA-141
OXA-34	OXA-36
OXA-362	OXA-363
OXA-364	OXA-455
OXA-364	OXA-513
OXA-364	OXA-787
OXA-364	OXA-789
OXA-396	OXA-486
OXA-396	OXA-488
OXA-396	OXA-50
OXA-396	OXA-847
OXA-396	OXA-848
OXA-396	OXA-849
OXA-396	OXA-850
OXA-396	OXA-851
OXA-396	OXA-902
OXA-396	OXA-903
OXA-396	OXA-904
OXA-396	OXA-905
OXA-396	OXA-906
OXA-396	OXA-907
OXA-396	OXA-937
OXA-42	OXA-43
OXA-42	OXA-57
OXA-42	OXA-59
OXA-427	OXA-917
OXA-443	OXA-572
OXA-444	OXA-571
OXA-448	OXA-449
OXA-448	OXA-623
OXA-448	OXA-635
OXA-448	OXA-636
OXA-46	OXA-779
OXA-46	OXA-835
OXA-464	OXA-491
OXA-500	OXA-506
OXA-500	OXA-803
OXA-500	OXA-820
OXA-504	OXA-780
OXA-548	OXA-549
OXA-548	OXA-550
OXA-548	OXA-552
OXA-548	OXA-553
OXA-55	OXA-729
OXA-569	OXA-574
OXA-614	OXA-617
OXA-614	OXA-621
OXA-658	OXA-614
OXA-660	OXA-193
OXA-724	OXA-726
OXA-727	OXA-728
OXA-896	OXA-9
OXY-1-1	OXY-1-2
OXY-1-1	OXY-1-3
OXY-1-1	OXY-1-4
OXY-1-1	OXY-1-6
OXY-1-1	OXY-2-10
OXY-1-1	OXY-2-11
OXY-1-1	OXY-2-14
OXY-1-1	OXY-2-15
OXY-1-1	OXY-2-3
OXY-1-1	OXY-2-4
OXY-1-1	OXY-2-5
OXY-1-1	OXY-2-8
OXY-1-1	OXY-2-9
OXY-1-1	OXY-3-1
OXY-1-1	OXY-4-1
OXY-1-1	OXY-5-1
OXY-1-1	OXY-5-2
OXY-1-1	OXY-6-1
OXY-1-1	OXY-6-2
OXY-1-1	OXY-6-3
OXY-1-1	OXY-6-4
PAM-2	PAM-3
PDC-1	PDC-10
PDC-1	PDC-100
PDC-1	PDC-101
PDC-1	PDC-102
PDC-1	PDC-103
PDC-1	PDC-104
PDC-1	PDC-105
PDC-1	PDC-106
PDC-1	PDC-107
PDC-1	PDC-108
PDC-1	PDC-109
PDC-1	PDC-11
PDC-1	PDC-110
PDC-1	PDC-111
PDC-1	PDC-112
PDC-1	PDC-113
PDC-1	PDC-114
PDC-1	PDC-116
PDC-1	PDC-117
PDC-1	PDC-118
PDC-1	PDC-119
PDC-1	PDC-120
PDC-1	PDC-121
PDC-1	PDC-123
PDC-1	PDC-124
PDC-1	PDC-126
PDC-1	PDC-128
PDC-1	PDC-129
PDC-1	PDC-13
PDC-1	PDC-130
PDC-1	PDC-131
PDC-1	PDC-132
PDC-1	PDC-133
PDC-1	PDC-134
PDC-1	PDC-135
PDC-1	PDC-136
PDC-1	PDC-137
PDC-1	PDC-138
PDC-1	PDC-139
PDC-1	PDC-14
PDC-1	PDC-141
PDC-1	PDC-142
PDC-1	PDC-143
PDC-1	PDC-144
PDC-1	PDC-145
PDC-1	PDC-146
PDC-1	PDC-147
PDC-1	PDC-148
PDC-1	PDC-149
PDC-1	PDC-15
PDC-1	PDC-150
PDC-1	PDC-152
PDC-1	PDC-153
PDC-1	PDC-154
PDC-1	PDC-155
PDC-1	PDC-156
PDC-1	PDC-158
PDC-1	PDC-159
PDC-1	PDC-16
PDC-1	PDC-161
PDC-1	PDC-162
PDC-1	PDC-163
PDC-1	PDC-164
PDC-1	PDC-165
PDC-1	PDC-166
PDC-1	PDC-167
PDC-1	PDC-168
PDC-1	PDC-169
PDC-1	PDC-17
PDC-1	PDC-171
PDC-1	PDC-172
PDC-1	PDC-174
PDC-1	PDC-175
PDC-1	PDC-176
PDC-1	PDC-177
PDC-1	PDC-178
PDC-1	PDC-179
PDC-1	PDC-18
PDC-1	PDC-180
PDC-1	PDC-181
PDC-1	PDC-182
PDC-1	PDC-183
PDC-1	PDC-184
PDC-1	PDC-185
PDC-1	PDC-186
PDC-1	PDC-187
PDC-1	PDC-189
PDC-1	PDC-190
PDC-1	PDC-191
PDC-1	PDC-195
PDC-1	PDC-196
PDC-1	PDC-197
PDC-1	PDC-198
PDC-1	PDC-19a
PDC-1	PDC-19b
PDC-1	PDC-2
PDC-1	PDC-20
PDC-1	PDC-200
PDC-1	PDC-202
PDC-1	PDC-203
PDC-1	PDC-205
PDC-1	PDC-206
PDC-1	PDC-207
PDC-1	PDC-208
PDC-1	PDC-209
PDC-1	PDC-210
PDC-1	PDC-212
PDC-1	PDC-213
PDC-1	PDC-214
PDC-1	PDC-215
PDC-1	PDC-216
PDC-1	PDC-218
PDC-1	PDC-219
PDC-1	PDC-21a
PDC-1	PDC-21b
PDC-1	PDC-22
PDC-1	PDC-220
PDC-1	PDC-221
PDC-1	PDC-222
PDC-1	PDC-223
PDC-1	PDC-224
PDC-1	PDC-225
PDC-1	PDC-226
PDC-1	PDC-227
PDC-1	PDC-228
PDC-1	PDC-229
PDC-1	PDC-23
PDC-1	PDC-232
PDC-1	PDC-233
PDC-1	PDC-234
PDC-1	PDC-235
PDC-1	PDC-236
PDC-1	PDC-237
PDC-1	PDC-238
PDC-1	PDC-239
PDC-1	PDC-24
PDC-1	PDC-240
PDC-1	PDC-241
PDC-1	PDC-243
PDC-1	PDC-244
PDC-1	PDC-245
PDC-1	PDC-246
PDC-1	PDC-247
PDC-1	PDC-248
PDC-1	PDC-25
PDC-1	PDC-251
PDC-1	PDC-252
PDC-1	PDC-253
PDC-1	PDC-255
PDC-1	PDC-256
PDC-1	PDC-257
PDC-1	PDC-258
PDC-1	PDC-259
PDC-1	PDC-26
PDC-1	PDC-262
PDC-1	PDC-263
PDC-1	PDC-264
PDC-1	PDC-265
PDC-1	PDC-266
PDC-1	PDC-267
PDC-1	PDC-268
PDC-1	PDC-270
PDC-1	PDC-271
PDC-1	PDC-272
PDC-1	PDC-274
PDC-1	PDC-275
PDC-1	PDC-276
PDC-1	PDC-278
PDC-1	PDC-28
PDC-1	PDC-280
PDC-1	PDC-281
PDC-1	PDC-283
PDC-1	PDC-285
PDC-1	PDC-286
PDC-1	PDC-287
PDC-1	PDC-288
PDC-1	PDC-289
PDC-1	PDC-291
PDC-1	PDC-292
PDC-1	PDC-294
PDC-1	PDC-295
PDC-1	PDC-297
PDC-1	PDC-298
PDC-1	PDC-299
PDC-1	PDC-3
PDC-1	PDC-30
PDC-1	PDC-300
PDC-1	PDC-301
PDC-1	PDC-303
PDC-1	PDC-304
PDC-1	PDC-305
PDC-1	PDC-307
PDC-1	PDC-308
PDC-1	PDC-31
PDC-1	PDC-310
PDC-1	PDC-312
PDC-1	PDC-313
PDC-1	PDC-314
PDC-1	PDC-315
PDC-1	PDC-316
PDC-1	PDC-318
PDC-1	PDC-32
PDC-1	PDC-320
PDC-1	PDC-321
PDC-1	PDC-322
PDC-1	PDC-323
PDC-1	PDC-325
PDC-1	PDC-326
PDC-1	PDC-327
PDC-1	PDC-328
PDC-1	PDC-331
PDC-1	PDC-332
PDC-1	PDC-333
PDC-1	PDC-336
PDC-1	PDC-337
PDC-1	PDC-338
PDC-1	PDC-339
PDC-1	PDC-34
PDC-1	PDC-340
PDC-1	PDC-341
PDC-1	PDC-345
PDC-1	PDC-346
PDC-1	PDC-348
PDC-1	PDC-349
PDC-1	PDC-35
PDC-1	PDC-350
PDC-1	PDC-351
PDC-1	PDC-352
PDC-1	PDC-353
PDC-1	PDC-354
PDC-1	PDC-355
PDC-1	PDC-356
PDC-1	PDC-357
PDC-1	PDC-358
PDC-1	PDC-359
PDC-1	PDC-36
PDC-1	PDC-360
PDC-1	PDC-361
PDC-1	PDC-362
PDC-1	PDC-363
PDC-1	PDC-364
PDC-1	PDC-365
PDC-1	PDC-367
PDC-1	PDC-368
PDC-1	PDC-369
PDC-1	PDC-37
PDC-1	PDC-370
PDC-1	PDC-371
PDC-1	PDC-372
PDC-1	PDC-376
PDC-1	PDC-377
PDC-1	PDC-379
PDC-1	PDC-38
PDC-1	PDC-381
PDC-1	PDC-385
PDC-1	PDC-386
PDC-1	PDC-388
PDC-1	PDC-389
PDC-1	PDC-39
PDC-1	PDC-390
PDC-1	PDC-391
PDC-1	PDC-392
PDC-1	PDC-393
PDC-1	PDC-394
PDC-1	PDC-396
PDC-1	PDC-398
PDC-1	PDC-4
PDC-1	PDC-40
PDC-1	PDC-401
PDC-1	PDC-402
PDC-1	PDC-403
PDC-1	PDC-404
PDC-1	PDC-405
PDC-1	PDC-407
PDC-1	PDC-408
PDC-1	PDC-409
PDC-1	PDC-410
PDC-1	PDC-411
PDC-1	PDC-412
PDC-1	PDC-413
PDC-1	PDC-415
PDC-1	PDC-416
PDC-1	PDC-417
PDC-1	PDC-419
PDC-1	PDC-420
PDC-1	PDC-422
PDC-1	PDC-424
PDC-1	PDC-425
PDC-1	PDC-426
PDC-1	PDC-427
PDC-1	PDC-428
PDC-1	PDC-430
PDC-1	PDC-431
PDC-1	PDC-432
PDC-1	PDC-434
PDC-1	PDC-435
PDC-1	PDC-436
PDC-1	PDC-439
PDC-1	PDC-44
PDC-1	PDC-440
PDC-1	PDC-442
PDC-1	PDC-443
PDC-1	PDC-444
PDC-1	PDC-445
PDC-1	PDC-446
PDC-1	PDC-447
PDC-1	PDC-448
PDC-1	PDC-45
PDC-1	PDC-450
PDC-1	PDC-451
PDC-1	PDC-452
PDC-1	PDC-453
PDC-1	PDC-454
PDC-1	PDC-457
PDC-1	PDC-458
PDC-1	PDC-46
PDC-1	PDC-460
PDC-1	PDC-461
PDC-1	PDC-462
PDC-1	PDC-463
PDC-1	PDC-464
PDC-1	PDC-466
PDC-1	PDC-467
PDC-1	PDC-468
PDC-1	PDC-47
PDC-1	PDC-470
PDC-1	PDC-471
PDC-1	PDC-472
PDC-1	PDC-473
PDC-1	PDC-474
PDC-1	PDC-475
PDC-1	PDC-476
PDC-1	PDC-48
PDC-1	PDC-49
PDC-1	PDC-5
PDC-1	PDC-50
PDC-1	PDC-51
PDC-1	PDC-52
PDC-1	PDC-53
PDC-1	PDC-55
PDC-1	PDC-56
PDC-1	PDC-57
PDC-1	PDC-58
PDC-1	PDC-59
PDC-1	PDC-6
PDC-1	PDC-60
PDC-1	PDC-61
PDC-1	PDC-63
PDC-1	PDC-64
PDC-1	PDC-65
PDC-1	PDC-66
PDC-1	PDC-68
PDC-1	PDC-7
PDC-1	PDC-70
PDC-1	PDC-71
PDC-1	PDC-72
PDC-1	PDC-74
PDC-1	PDC-8
PDC-1	PDC-86
PDC-1	PDC-9
PDC-1	PDC-95
PDC-1	PDC-97
PDC-1	PDC-98
PDC-1	PDC-99
PDC-125	PDC-140
PDC-125	PDC-151
PDC-125	PDC-160
PDC-125	PDC-250
PDC-125	PDC-33
PDC-125	PDC-342
PDC-125	PDC-343
PDC-125	PDC-344
PDC-125	PDC-41
PDC-125	PDC-42
PDC-125	PDC-455
PDC-125	PDC-62
PDC-75	PDC-1
PDC-75	PDC-76
PDC-75	PDC-79
PDC-75	PDC-81
PDC-75	PDC-82
PDC-75	PDC-83
PDC-75	PDC-84
PDC-75	PDC-85
PDC-75	PDC-88
PDC-75	PDC-89
PDC-75	PDC-90
PDC-75	PDC-91
PDC-75	PDC-92
PDC-75	PDC-93
PER-1	PER-10
PER-1	PER-13
PER-1	PER-15
PER-1	PER-3
PER-1	PER-4
PER-1	PER-5
PER-1	PER-7
PER-1	PER-8
PER-1	PER-9
PER-12	PER-16
PER-14	PER-2
PFM-2	PFM-3
PFM-2	PFM-4
PLA-1	PLA-2a
PLA-1	PLA-3
PLA-1	PLA-6
POM-1	POM-2
PST-1	PST-2
qacA	qacB
QepA1	QepA2
QepA1	QepA4
QnrA1	QnrA4
QnrA1	QnrA5
QnrA1	QnrA6
QnrA1	QnrA7
QnrB1	QnrB13
QnrB1	QnrB14
QnrB1	QnrB15
QnrB1	QnrB16
QnrB1	QnrB17
QnrB1	QnrB18
QnrB1	QnrB2
QnrB1	QnrB20
QnrB1	QnrB23
QnrB1	QnrB24
QnrB1	QnrB26
QnrB1	QnrB29
QnrB1	QnrB3
QnrB1	QnrB30
QnrB1	QnrB32
QnrB1	QnrB41
QnrB1	QnrB42
QnrB1	QnrB44
QnrB1	QnrB45
QnrB1	QnrB48
QnrB1	QnrB49
QnrB1	QnrB54
QnrB1	QnrB57
QnrB1	QnrB58
QnrB1	QnrB6
QnrB1	QnrB66
QnrB1	QnrB7
QnrB1	QnrB75
QnrB1	QnrB76
QnrB1	QnrB77
QnrB1	QnrB78
QnrB1	QnrB80
QnrB1	QnrB9
QnrB10	QnrB19
QnrB10	QnrB36
QnrB10	QnrB40
QnrB10	QnrB47
QnrB10	QnrB5
QnrB10	QnrB50
QnrB10	QnrB56
QnrB10	QnrB59
QnrB10	QnrB61
QnrB10	QnrB62
QnrB10	QnrB67
QnrB10	QnrB68
QnrB10	QnrB70
QnrB10	QnrB71
QnrB10	QnrB72
QnrB11	QnrB69
QnrB21	QnrB25
QnrB21	QnrB35
QnrB21	QnrB38
QnrB21	QnrB60
QnrB21	QnrB8
QnrB22	QnrB4
QnrB22	QnrB55
QnrB22	QnrB65
QnrB27	QnrB28
QnrB27	QnrB33
QnrB27	QnrB73
QnrB31	QnrB46
QnrD1	QnrD2
qnrE1	qnrE2
QnrS1	QnrS10
QnrS1	QnrS11
QnrS1	QnrS12
QnrS1	QnrS15
QnrS1	QnrS3
QnrS1	QnrS4
QnrS1	QnrS7
QnrS1	QnrS8
QnrS1	QnrS9
QnrS2	QnrS6
QnrVC1	QnrVC3
QnrVC1	QnrVC6
QnrVC4	QnrVC5
rmtD	rmtD2
rmtE	rmtE2
ROB-1	ROB-10
ROB-1	ROB-11
ROB-1	ROB-12
ROB-1	ROB-13
ROB-1	ROB-2
ROB-1	ROB-3
ROB-1	ROB-4
ROB-1	ROB-5
ROB-1	ROB-6
ROB-1	ROB-7
ROB-1	ROB-8
RSD2-1	RSD2-2
SGM-2	SGM-3
SHV-125	AAK-1
SHV-125	OHIO-1
SHV-125	SHV-126
SHV-125	SHV-127
SHV-125	SHV-19
SHV-125	SHV-22
SHV-125	SHV-6
SRT-1	SRT-2
SRT-1	SST-1
TEM-1	TEM-10
TEM-1	TEM-101
TEM-1	TEM-102
TEM-1	TEM-104
TEM-1	TEM-105
TEM-1	TEM-106
TEM-1	TEM-107
TEM-1	TEM-108
TEM-1	TEM-109
TEM-1	TEM-11
TEM-1	TEM-110
TEM-1	TEM-111
TEM-1	TEM-112
TEM-1	TEM-113
TEM-1	TEM-114
TEM-1	TEM-115
TEM-1	TEM-116
TEM-1	TEM-12
TEM-1	TEM-120
TEM-1	TEM-121
TEM-1	TEM-122
TEM-1	TEM-123
TEM-1	TEM-124
TEM-1	TEM-125
TEM-1	TEM-126
TEM-1	TEM-127
TEM-1	TEM-128
TEM-1	TEM-129
TEM-1	TEM-130
TEM-1	TEM-131
TEM-1	TEM-132
TEM-1	TEM-133
TEM-1	TEM-134
TEM-1	TEM-135
TEM-1	TEM-136
TEM-1	TEM-137
TEM-1	TEM-138
TEM-1	TEM-139
TEM-1	TEM-141
TEM-1	TEM-142
TEM-1	TEM-143
TEM-1	TEM-144
TEM-1	TEM-145
TEM-1	TEM-146
TEM-1	TEM-147
TEM-1	TEM-148
TEM-1	TEM-149
TEM-1	TEM-15
TEM-1	TEM-150
TEM-1	TEM-151
TEM-1	TEM-152
TEM-1	TEM-153
TEM-1	TEM-154
TEM-1	TEM-155
TEM-1	TEM-156
TEM-1	TEM-157
TEM-1	TEM-158
TEM-1	TEM-159
TEM-1	TEM-16
TEM-1	TEM-160
TEM-1	TEM-162
TEM-1	TEM-163
TEM-1	TEM-164
TEM-1	TEM-166
TEM-1	TEM-167
TEM-1	TEM-168
TEM-1	TEM-169
TEM-1	TEM-17
TEM-1	TEM-171
TEM-1	TEM-176
TEM-1	TEM-177
TEM-1	TEM-178
TEM-1	TEM-181
TEM-1	TEM-182
TEM-1	TEM-183
TEM-1	TEM-184
TEM-1	TEM-185
TEM-1	TEM-186
TEM-1	TEM-187
TEM-1	TEM-188
TEM-1	TEM-189
TEM-1	TEM-19
TEM-1	TEM-190
TEM-1	TEM-191
TEM-1	TEM-193
TEM-1	TEM-194
TEM-1	TEM-195
TEM-1	TEM-196
TEM-1	TEM-197
TEM-1	TEM-198
TEM-1	TEM-199
TEM-1	TEM-2
TEM-1	TEM-20
TEM-1	TEM-201
TEM-1	TEM-205
TEM-1	TEM-206
TEM-1	TEM-207
TEM-1	TEM-208
TEM-1	TEM-209
TEM-1	TEM-21
TEM-1	TEM-210
TEM-1	TEM-211
TEM-1	TEM-212
TEM-1	TEM-213
TEM-1	TEM-214
TEM-1	TEM-215
TEM-1	TEM-216
TEM-1	TEM-217
TEM-1	TEM-219
TEM-1	TEM-22
TEM-1	TEM-220
TEM-1	TEM-224
TEM-1	TEM-225
TEM-1	TEM-226
TEM-1	TEM-227
TEM-1	TEM-228
TEM-1	TEM-229
TEM-1	TEM-230
TEM-1	TEM-231
TEM-1	TEM-232
TEM-1	TEM-233
TEM-1	TEM-234
TEM-1	TEM-235
TEM-1	TEM-236
TEM-1	TEM-237
TEM-1	TEM-238
TEM-1	TEM-24
TEM-1	TEM-240
TEM-1	TEM-241
TEM-1	TEM-242
TEM-1	TEM-243
TEM-1	TEM-244
TEM-1	TEM-245
TEM-1	TEM-246
TEM-1	TEM-247
TEM-1	TEM-26
TEM-1	TEM-28
TEM-1	TEM-29
TEM-1	TEM-3
TEM-1	TEM-30
TEM-1	TEM-31
TEM-1	TEM-32
TEM-1	TEM-33
TEM-1	TEM-34
TEM-1	TEM-35
TEM-1	TEM-36
TEM-1	TEM-37
TEM-1	TEM-39
TEM-1	TEM-4
TEM-1	TEM-40
TEM-1	TEM-42
TEM-1	TEM-43
TEM-1	TEM-45
TEM-1	TEM-47
TEM-1	TEM-48
TEM-1	TEM-49
TEM-1	TEM-5
TEM-1	TEM-52
TEM-1	TEM-53
TEM-1	TEM-54
TEM-1	TEM-55
TEM-1	TEM-57
TEM-1	TEM-59
TEM-1	TEM-6
TEM-1	TEM-60
TEM-1	TEM-63
TEM-1	TEM-67
TEM-1	TEM-68
TEM-1	TEM-70
TEM-1	TEM-71
TEM-1	TEM-72
TEM-1	TEM-73
TEM-1	TEM-76
TEM-1	TEM-78
TEM-1	TEM-79
TEM-1	TEM-8
TEM-1	TEM-80
TEM-1	TEM-81
TEM-1	TEM-82
TEM-1	TEM-83
TEM-1	TEM-84
TEM-1	TEM-85
TEM-1	TEM-86
TEM-1	TEM-87
TEM-1	TEM-88
TEM-1	TEM-89
TEM-1	TEM-9
TEM-1	TEM-90
TEM-1	TEM-91
TEM-1	TEM-92
TEM-1	TEM-93
TEM-1	TEM-94
TEM-1	TEM-95
TEM-1	TEM-96
TEM-1	TEM-98
TEM-1	TEM-99
TEM-117	TEM-1
TEM-117	TEM-118
TEM-117	TEM-192
TEM-117	TEM-7
TEM-117	TEM-75
TER-1	TER-2
tet(O/W)	tet(W)
tet(O/W)	tet(W/32/O)
tet(O/W)	tet(W/N/W)
[truncated: 26 more rows]
